# Supplementary material for: Ethyl 6-amino-8-(4-chloro­phen­yl)-9-nitro-2,3,4,8-tetra­hydro­pyrido[2,1-b][1,3]thia­zine-7-carboxyl­ate
Source: Acta Crystallogr Sect E Struct Rep Online. 2011 Aug 17;67(Pt 9):o2352. doi: 10.1107/S1600536811032193 (PMC3200856; doi:10.1107/S1600536811032193)
Supplement: Supplementary file 1 [file e-67-o2352-sup1.cif]

##############################################################################
#                                                                            #
# This CIF contains the data in a paper accepted for publication in          #
# Acta Crystallographica Section E. It conforms to the requirements of       #
# Notes for Authors for Acta Crystallographica Section E, and has been       #
# peer reviewed under the auspices of the IUCr Commission on Journals.       #
#                                                                            #
# Full details of the Crystallographic Information File format               #
# are given in the paper "The Crystallographic Information File (CIF):       #
# a New Standard Archive File for Crystallography" by S. R. Hall, F. H.      #
# Allen and I. D. Brown [Acta Cryst. (1991), A47, 655-685].                  #
#                                                                            #
# The current version of the core CIF dictionary is obtainable from          #
# ftp://ftp.iucr.org/pub/cif_core.dic.                                       #
#                                                                            #
# Software is freely available for graphical display of the structure(s)     #
# in this CIF. For information consult the CIF software page                 #
# http://www.iucr.org/resources/cif/software.                                #
#                                                                            #
# This file may be used for bona fide research purposes within the           #
# scientific community so long as proper attribution is given to the journal # 
# article from which it was obtained.                                        #
#                                                                            #
##############################################################################
data_I
_audit_creation_method     SHELXL-97
_chemical_name_systematic
;
Ethyl 6-amino-8-(4-chlorophenyl)-9-nitro-2,3,4,8-
tetrahydropyrido[2,1-<i>b</i>][1,3]thiazine-7-carboxylate
;
_chemical_name_common     ?
_chemical_formula_moiety     'C17 H18 Cl N3 O4 S'
_chemical_formula_sum     'C17 H18 Cl N3 O4 S'
_chemical_formula_iupac     'C17 H18 Cl N3 O4 S'
_chemical_formula_weight     395.85
_chemical_melting_point     ?
_symmetry_cell_setting     triclinic
_symmetry_space_group_name_H-M     'P -1'
_symmetry_space_group_name_Hall     '-P 1'
loop_
    _symmetry_equiv_pos_as_xyz
    'x, y, z'
    '-x, -y, -z'
_cell_length_a     8.6376(8)
_cell_length_b     9.9719(8)
_cell_length_c     12.0616(11)
_cell_angle_alpha     110.970(8)
_cell_angle_beta     103.252(8)
_cell_angle_gamma     99.663(7)
_cell_volume     907.88(16)
_cell_formula_units_Z     2
_cell_measurement_reflns_used     4541
_cell_measurement_theta_min     2.37
_cell_measurement_theta_max     27.65
_cell_measurement_temperature     298(2)
_exptl_crystal_description     prism
_exptl_crystal_colour     colourless
_exptl_crystal_size_max     0.58
_exptl_crystal_size_mid     0.28
_exptl_crystal_size_min     0.16
_exptl_crystal_density_diffrn     1.448
_exptl_crystal_density_meas     ?
_exptl_crystal_density_method     'not measured'
_exptl_crystal_F_000     412
_exptl_absorpt_coefficient_mu     0.354
_exptl_absorpt_correction_type     multi-scan
_exptl_absorpt_process_details     '(SADABS; Bruker, 2005)'
_exptl_absorpt_correction_T_min     0.8211
_exptl_absorpt_correction_T_max     0.9456
_exptl_special_details
;
;
_diffrn_ambient_temperature     298(2)
_diffrn_radiation_type     MoK\a
_diffrn_radiation_wavelength     0.71073
_diffrn_radiation_source     'fine-focus sealed tube'
_diffrn_radiation_monochromator     graphite
_diffrn_measurement_device_type     'Bruker APEXII CCD area-detector'
_diffrn_measurement_method     '\f and \w'
_diffrn_detector_area_resol_mean     ?
_diffrn_reflns_number     7457
_diffrn_reflns_av_R_equivalents     0.0214
_diffrn_reflns_av_sigmaI/netI     0.0363
_diffrn_reflns_theta_min     3.38
_diffrn_reflns_theta_max     26.37
_diffrn_reflns_theta_full     26.37
_diffrn_measured_fraction_theta_max     0.994
_diffrn_measured_fraction_theta_full     0.994
_diffrn_reflns_limit_h_min     -10
_diffrn_reflns_limit_h_max     10
_diffrn_reflns_limit_k_min     -12
_diffrn_reflns_limit_k_max     12
_diffrn_reflns_limit_l_min     -15
_diffrn_reflns_limit_l_max     14
_diffrn_standards_number     0
_diffrn_standards_interval_count     ?
_diffrn_standards_interval_time     ?
_diffrn_standards_decay_%     ?
_refine_special_details
;
Refinement of <i>F</i>^2^ against ALL reflections. The weighted <i>R</i>-factor
<i>wR</i> and goodness of fit <i>S</i> are based on <i>F</i>^2^, conventional
<i>R</i>-factors <i>R</i> are based on <i>F</i>, with <i>F</i> set to zero for
negative <i>F</i>^2^. The threshold expression of <i>F</i>^2^ >
\s(<i>F</i>^2^) is used only for calculating <i>R</i>-factors(gt) <i>etc</i>.
and is not relevant to the choice of reflections for refinement.
<i>R</i>-factors based on <i>F</i>^2^ are statistically about twice as large
as those based on <i>F</i>, and <i>R</i>- factors based on ALL data will be
even larger.
;
_reflns_number_total     3692
_reflns_number_gt     2856
_reflns_threshold_expression     I>2sigma(I)
_refine_ls_structure_factor_coef     Fsqd
_refine_ls_matrix_type     full
_refine_ls_R_factor_all     0.0627
_refine_ls_R_factor_gt     0.0460
_refine_ls_wR_factor_gt     0.1058
_refine_ls_wR_factor_ref     0.1189
_refine_ls_goodness_of_fit_ref     1.029
_refine_ls_restrained_S_all     1.029
_refine_ls_number_reflns     3692
_refine_ls_number_parameters     242
_refine_ls_number_restraints     4
_refine_ls_hydrogen_treatment     constr
_refine_ls_weighting_scheme     calc
_refine_ls_weighting_details
         'calc w=1/[\s^2^(Fo^2^)+(0.0499P)^2^+0.3496P] where P=(Fo^2^+2Fc^2^)/3'
_atom_sites_solution_hydrogens     geom
_atom_sites_solution_primary     direct
_atom_sites_solution_secondary     difmap
_refine_ls_shift/su_max     0.000
_refine_ls_shift/su_mean     0.000
_refine_diff_density_max     0.300
_refine_diff_density_min     -0.377
_refine_ls_extinction_method     none
_refine_ls_extinction_coef     ?
loop_
    _atom_type_symbol
    _atom_type_description
    _atom_type_scat_dispersion_real
    _atom_type_scat_dispersion_imag
    _atom_type_scat_source
    'C' 'C' 0.0033 0.0016
                         'International Tables Vol C Tables 4.2.6.8 and 6.1.1.4'
    'H' 'H' 0.0000 0.0000
                         'International Tables Vol C Tables 4.2.6.8 and 6.1.1.4'
    'Cl' 'Cl' 0.1484 0.1585
                         'International Tables Vol C Tables 4.2.6.8 and 6.1.1.4'
    'N' 'N' 0.0061 0.0033
                         'International Tables Vol C Tables 4.2.6.8 and 6.1.1.4'
    'O' 'O' 0.0106 0.0060
                         'International Tables Vol C Tables 4.2.6.8 and 6.1.1.4'
    'S' 'S' 0.1246 0.1234
                         'International Tables Vol C Tables 4.2.6.8 and 6.1.1.4'
_computing_data_collection     'APEX2 (Bruker, 2005)'
_computing_cell_refinement     'SAINT (Bruker, 2005)'
_computing_data_reduction     'SAINT (Bruker, 2005)'
_computing_structure_solution     'SIR97 (Altomare <i>et al.</i>, 1999)'
_computing_structure_refinement     'SHELXL97 (Sheldrick, 2008)'
_computing_molecular_graphics     'SHELXTL (Sheldrick, 2008)'
_computing_publication_material     'WinGX (Farrugia, 1999)'
loop_
    _atom_site_type_symbol
    _atom_site_label
    _atom_site_fract_x
    _atom_site_fract_y
    _atom_site_fract_z
    _atom_site_U_iso_or_equiv
    _atom_site_adp_type
    _atom_site_calc_flag
    _atom_site_refinement_flags
    _atom_site_occupancy
    _atom_site_symmetry_multiplicity
    _atom_site_disorder_assembly
    _atom_site_disorder_group
    S S1 0.55649(9) 0.69346(7) 1.02703(6) 0.0526(2) Uani d . 1 1 . .
    Cl Cl1 -0.06895(8) 0.51657(8) 0.27303(6) 0.0582(2) Uani d . 1 1 . .
    O O1 0.7918(2) 1.0629(2) 0.70241(19) 0.0661(6) Uani d . 1 1 . .
    C C12 0.0733(3) 0.6242(3) 0.4217(2) 0.0402(5) Uani d . 1 1 . .
    C C13 0.1908(3) 0.5640(2) 0.4697(2) 0.0426(5) Uani d . 1 1 . .
    H H13 0.1918 0.4665 0.4251 0.051 Uiso calc R 1 1 . .
    C C10 0.1846(3) 0.8525(3) 0.6042(2) 0.0415(5) Uani d . 1 1 . .
    H H10 0.1810 0.9488 0.6496 0.050 Uiso calc R 1 1 . .
    C C15 0.6594(3) 1.0300(3) 0.7201(2) 0.0440(5) Uani d . 1 1 . .
    C C14 0.3069(3) 0.6519(2) 0.5857(2) 0.0385(5) Uani d . 1 1 . .
    H H14 0.3874 0.6128 0.6183 0.046 Uiso calc R 1 1 . .
    C C11 0.0684(3) 0.7665(3) 0.4875(2) 0.0478(6) Uani d . 1 1 . .
    H H11 -0.0120 0.8051 0.4543 0.057 Uiso calc R 1 1 . .
    C C16 0.5733(4) 1.1999(3) 0.6395(3) 0.0589(7) Uani d . 1 1 . .
    H H16A 0.6017 1.1547 0.5639 0.071 Uiso calc R 1 1 . .
    H H16B 0.6655 1.2843 0.6994 0.071 Uiso calc R 1 1 . .
    C C6 0.7619(4) 0.6382(3) 0.8644(3) 0.0706(8) Uani d . 1 1 . .
    H H6A 0.8354 0.6341 0.8141 0.085 Uiso calc R 1 1 . .
    H H6B 0.6767 0.5437 0.8247 0.085 Uiso calc R 1 1 . .
    C C5 0.7196(3) 0.8499(3) 0.8047(2) 0.0405(5) Uani d D 1 1 . .
    O O2 0.53736(19) 1.09179(17) 0.69114(15) 0.0449(4) Uani d . 1 1 . .
    O O3 0.2722(2) 0.75602(19) 0.98083(15) 0.0513(4) Uani d . 1 1 . .
    O O4 0.21057(18) 0.91022(19) 0.89999(15) 0.0484(4) Uani d . 1 1 . .
    C C3 0.4386(2) 0.8934(2) 0.78073(18) 0.0317(4) Uani d . 1 1 . .
    H H3 0.4147 0.9901 0.8135 0.038 Uiso calc R 1 1 . .
    N N3 0.3003(2) 0.8315(2) 0.92150(16) 0.0373(4) Uani d . 1 1 . .
    C C9 0.3064(2) 0.7963(2) 0.65422(18) 0.0312(4) Uani d . 1 1 . .
    C C1 0.5529(3) 0.7644(2) 0.91386(19) 0.0347(5) Uani d . 1 1 . .
    N N1 0.6833(2) 0.7590(2) 0.86615(17) 0.0422(4) Uani d . 1 1 . .
    C C4 0.6108(2) 0.9223(2) 0.76932(19) 0.0354(5) Uani d . 1 1 . .
    C C2 0.4350(2) 0.8266(2) 0.87397(18) 0.0311(4) Uani d . 1 1 . .
    C C8 0.7765(4) 0.7224(4) 1.0854(3) 0.0815(10) Uani d . 1 1 . .
    H H8A 0.8287 0.8291 1.1280 0.098 Uiso calc R 1 1 . .
    H H8B 0.7976 0.6811 1.1472 0.098 Uiso calc R 1 1 . .
    N N2 0.8663(3) 0.8554(3) 0.7814(2) 0.0656(7) Uani d D 1 1 . .
    H H2A 0.943(3) 0.848(4) 0.8361 0.068 Uiso calc R 1 1 . .
    H H2B 0.895(4) 0.923(4) 0.756 0.068 Uiso calc R 1 1 . .
    C C17 0.4207(4) 1.2497(4) 0.6110(3) 0.0777(9) Uani d . 1 1 . .
    H H17A 0.3289 1.1643 0.5560 0.117 Uiso calc R 1 1 . .
    H H17B 0.4372 1.3166 0.5713 0.117 Uiso calc R 1 1 . .
    H H17C 0.3982 1.3001 0.6873 0.117 Uiso calc R 1 1 . .
    C C7 0.8573(5) 0.6566(5) 0.9903(4) 0.0968(12) Uani d . 1 1 . .
    H H7A 0.9679 0.7208 1.0146 0.116 Uiso calc R 1 1 . .
    H H7B 0.8672 0.5600 0.9875 0.116 Uiso calc R 1 1 . .
loop_
    _atom_site_aniso_label
    _atom_site_aniso_U_11
    _atom_site_aniso_U_22
    _atom_site_aniso_U_33
    _atom_site_aniso_U_12
    _atom_site_aniso_U_13
    _atom_site_aniso_U_23
    S1 0.0649(4) 0.0527(4) 0.0599(4) 0.0256(3) 0.0266(3) 0.0369(3)
    Cl1 0.0493(4) 0.0660(4) 0.0387(3) 0.0006(3) -0.0040(3) 0.0164(3)
    O1 0.0412(10) 0.0883(14) 0.0853(14) 0.0094(9) 0.0283(10) 0.0529(12)
    C12 0.0315(11) 0.0478(13) 0.0337(11) -0.0002(9) 0.0041(9) 0.0173(10)
    C13 0.0494(13) 0.0377(11) 0.0354(12) 0.0073(10) 0.0095(10) 0.0139(10)
    C10 0.0344(12) 0.0419(12) 0.0434(12) 0.0143(9) 0.0070(10) 0.0138(10)
    C15 0.0362(12) 0.0493(13) 0.0399(12) 0.0006(10) 0.0100(10) 0.0172(10)
    C14 0.0364(11) 0.0411(12) 0.0380(12) 0.0132(9) 0.0067(10) 0.0184(10)
    C11 0.0335(12) 0.0581(15) 0.0487(14) 0.0150(11) 0.0029(11) 0.0238(12)
    C16 0.0721(18) 0.0534(15) 0.0672(17) 0.0148(13) 0.0333(15) 0.0368(14)
    C6 0.087(2) 0.0748(19) 0.076(2) 0.0578(17) 0.0406(18) 0.0346(16)
    C5 0.0283(11) 0.0528(13) 0.0365(11) 0.0099(10) 0.0089(9) 0.0153(10)
    O2 0.0443(9) 0.0480(9) 0.0495(9) 0.0093(7) 0.0181(8) 0.0274(8)
    O3 0.0466(10) 0.0598(10) 0.0512(10) 0.0043(8) 0.0218(8) 0.0277(9)
    O4 0.0303(8) 0.0637(10) 0.0541(10) 0.0190(8) 0.0145(8) 0.0241(9)
    C3 0.0271(10) 0.0319(10) 0.0333(10) 0.0069(8) 0.0085(9) 0.0114(8)
    N3 0.0285(9) 0.0408(10) 0.0320(9) 0.0012(8) 0.0060(8) 0.0091(8)
    C9 0.0250(10) 0.0370(11) 0.0313(10) 0.0058(8) 0.0086(8) 0.0151(9)
    C1 0.0381(11) 0.0283(10) 0.0327(11) 0.0073(9) 0.0098(9) 0.0085(8)
    N1 0.0406(10) 0.0479(11) 0.0440(11) 0.0222(9) 0.0157(9) 0.0196(9)
    C4 0.0256(10) 0.0430(11) 0.0332(11) 0.0049(9) 0.0076(9) 0.0141(9)
    C2 0.0262(10) 0.0330(10) 0.0294(10) 0.0050(8) 0.0082(8) 0.0096(8)
    C8 0.079(2) 0.125(3) 0.073(2) 0.060(2) 0.0246(18) 0.062(2)
    N2 0.0324(11) 0.106(2) 0.0749(17) 0.0273(12) 0.0228(11) 0.0482(15)
    C17 0.092(2) 0.082(2) 0.093(2) 0.0385(19) 0.039(2) 0.059(2)
    C7 0.095(3) 0.154(4) 0.104(3) 0.088(3) 0.049(2) 0.088(3)
_geom_special_details
;
All e.s.d.'s (except the e.s.d. in the dihedral angle between two l.s. planes)
are estimated using the full covariance matrix. The cell e.s.d.'s are taken
into account individually in the estimation of e.s.d.'s in distances, angles
and torsion angles; correlations between e.s.d.'s in cell parameters are only
used when they are defined by crystal symmetry. An approximate (isotropic)
treatment of cell e.s.d.'s is used for estimating e.s.d.'s involving l.s.
planes.
;
loop_
    _geom_bond_atom_site_label_1
    _geom_bond_atom_site_label_2
    _geom_bond_site_symmetry_2
    _geom_bond_distance
    _geom_bond_publ_flag
    S1 C1 . 1.744(2) ?
    S1 C8 . 1.802(3) ?
    Cl1 C12 . 1.745(2) ?
    O1 C15 . 1.224(3) ?
    C12 C11 . 1.369(3) ?
    C12 C13 . 1.382(3) ?
    C13 C14 . 1.384(3) ?
    C13 H13 . 0.9300 ?
    C10 C11 . 1.387(3) ?
    C10 C9 . 1.390(3) ?
    C10 H10 . 0.9300 ?
    C15 O2 . 1.347(3) ?
    C15 C4 . 1.449(3) ?
    C14 C9 . 1.382(3) ?
    C14 H14 . 0.9300 ?
    C11 H11 . 0.9300 ?
    C16 O2 . 1.450(3) ?
    C16 C17 . 1.495(4) ?
    C16 H16A . 0.9700 ?
    C16 H16B . 0.9700 ?
    C6 N1 . 1.475(3) ?
    C6 C7 . 1.482(4) ?
    C6 H6A . 0.9700 ?
    C6 H6B . 0.9700 ?
    C5 N2 . 1.356(3) ?
    C5 C4 . 1.361(3) ?
    C5 N1 . 1.400(3) ?
    O3 N3 . 1.242(2) ?
    O4 N3 . 1.242(2) ?
    C3 C2 . 1.502(3) ?
    C3 C4 . 1.514(3) ?
    C3 C9 . 1.531(3) ?
    C3 H3 . 0.9800 ?
    N3 C2 . 1.410(3) ?
    C1 C2 . 1.362(3) ?
    C1 N1 . 1.378(3) ?
    C8 C7 . 1.488(5) ?
    C8 H8A . 0.9700 ?
    C8 H8B . 0.9700 ?
    N2 H2A . 0.855(17) ?
    N2 H2B . 0.859(17) ?
    C17 H17A . 0.9600 ?
    C17 H17B . 0.9600 ?
    C17 H17C . 0.9600 ?
    C7 H7A . 0.9700 ?
    C7 H7B . 0.9700 ?
loop_
    _geom_angle_atom_site_label_1
    _geom_angle_atom_site_label_2
    _geom_angle_atom_site_label_3
    _geom_angle_site_symmetry_1
    _geom_angle_site_symmetry_3
    _geom_angle
    _geom_angle_publ_flag
    C1 S1 C8 . . 98.75(13) ?
    C11 C12 C13 . . 121.3(2) ?
    C11 C12 Cl1 . . 119.83(18) ?
    C13 C12 Cl1 . . 118.85(18) ?
    C12 C13 C14 . . 118.5(2) ?
    C12 C13 H13 . . 120.7 ?
    C14 C13 H13 . . 120.7 ?
    C11 C10 C9 . . 120.8(2) ?
    C11 C10 H10 . . 119.6 ?
    C9 C10 H10 . . 119.6 ?
    O1 C15 O2 . . 121.5(2) ?
    O1 C15 C4 . . 126.6(2) ?
    O2 C15 C4 . . 111.94(18) ?
    C9 C14 C13 . . 121.7(2) ?
    C9 C14 H14 . . 119.2 ?
    C13 C14 H14 . . 119.2 ?
    C12 C11 C10 . . 119.4(2) ?
    C12 C11 H11 . . 120.3 ?
    C10 C11 H11 . . 120.3 ?
    O2 C16 C17 . . 107.0(2) ?
    O2 C16 H16A . . 110.3 ?
    C17 C16 H16A . . 110.3 ?
    O2 C16 H16B . . 110.3 ?
    C17 C16 H16B . . 110.3 ?
    H16A C16 H16B . . 108.6 ?
    N1 C6 C7 . . 113.6(3) ?
    N1 C6 H6A . . 108.8 ?
    C7 C6 H6A . . 108.8 ?
    N1 C6 H6B . . 108.8 ?
    C7 C6 H6B . . 108.8 ?
    H6A C6 H6B . . 107.7 ?
    N2 C5 C4 . . 124.0(2) ?
    N2 C5 N1 . . 115.0(2) ?
    C4 C5 N1 . . 121.05(19) ?
    C15 O2 C16 . . 116.12(18) ?
    C2 C3 C4 . . 109.50(16) ?
    C2 C3 C9 . . 111.93(15) ?
    C4 C3 C9 . . 112.25(16) ?
    C2 C3 H3 . . 107.7 ?
    C4 C3 H3 . . 107.7 ?
    C9 C3 H3 . . 107.7 ?
    O4 N3 O3 . . 121.78(18) ?
    O4 N3 C2 . . 118.18(17) ?
    O3 N3 C2 . . 120.02(18) ?
    C14 C9 C10 . . 118.33(19) ?
    C14 C9 C3 . . 120.93(18) ?
    C10 C9 C3 . . 120.73(19) ?
    C2 C1 N1 . . 119.40(19) ?
    C2 C1 S1 . . 124.77(16) ?
    N1 C1 S1 . . 115.80(16) ?
    C1 N1 C5 . . 120.12(18) ?
    C1 N1 C6 . . 116.9(2) ?
    C5 N1 C6 . . 122.2(2) ?
    C5 C4 C15 . . 119.96(19) ?
    C5 C4 C3 . . 121.27(19) ?
    C15 C4 C3 . . 118.76(19) ?
    C1 C2 N3 . . 119.81(18) ?
    C1 C2 C3 . . 123.84(18) ?
    N3 C2 C3 . . 116.35(18) ?
    C7 C8 S1 . . 116.0(3) ?
    C7 C8 H8A . . 108.3 ?
    S1 C8 H8A . . 108.3 ?
    C7 C8 H8B . . 108.3 ?
    S1 C8 H8B . . 108.3 ?
    H8A C8 H8B . . 107.4 ?
    C5 N2 H2A . . 115(2) ?
    C5 N2 H2B . . 114(2) ?
    H2A N2 H2B . . 116(3) ?
    C16 C17 H17A . . 109.5 ?
    C16 C17 H17B . . 109.5 ?
    H17A C17 H17B . . 109.5 ?
    C16 C17 H17C . . 109.5 ?
    H17A C17 H17C . . 109.5 ?
    H17B C17 H17C . . 109.5 ?
    C6 C7 C8 . . 111.6(3) ?
    C6 C7 H7A . . 109.3 ?
    C8 C7 H7A . . 109.3 ?
    C6 C7 H7B . . 109.3 ?
    C8 C7 H7B . . 109.3 ?
    H7A C7 H7B . . 108.0 ?
loop_
    _geom_torsion_atom_site_label_1
    _geom_torsion_atom_site_label_2
    _geom_torsion_atom_site_label_3
    _geom_torsion_atom_site_label_4
    _geom_torsion_site_symmetry_1
    _geom_torsion_site_symmetry_2
    _geom_torsion_site_symmetry_3
    _geom_torsion_site_symmetry_4
    _geom_torsion
    _geom_torsion_publ_flag
    C11 C12 C13 C14 . . . . -1.3(3) ?
    Cl1 C12 C13 C14 . . . . 177.68(16) ?
    C12 C13 C14 C9 . . . . 0.8(3) ?
    C13 C12 C11 C10 . . . . 0.6(3) ?
    Cl1 C12 C11 C10 . . . . -178.39(17) ?
    C9 C10 C11 C12 . . . . 0.6(3) ?
    O1 C15 O2 C16 . . . . -0.7(3) ?
    C4 C15 O2 C16 . . . . -179.22(19) ?
    C17 C16 O2 C15 . . . . 178.3(2) ?
    C13 C14 C9 C10 . . . . 0.4(3) ?
    C13 C14 C9 C3 . . . . -178.31(18) ?
    C11 C10 C9 C14 . . . . -1.1(3) ?
    C11 C10 C9 C3 . . . . 177.56(19) ?
    C2 C3 C9 C14 . . . . -61.2(2) ?
    C4 C3 C9 C14 . . . . 62.4(2) ?
    C2 C3 C9 C10 . . . . 120.2(2) ?
    C4 C3 C9 C10 . . . . -116.2(2) ?
    C8 S1 C1 C2 . . . . -152.2(2) ?
    C8 S1 C1 N1 . . . . 25.8(2) ?
    C2 C1 N1 C5 . . . . 17.0(3) ?
    S1 C1 N1 C5 . . . . -161.12(16) ?
    C2 C1 N1 C6 . . . . -153.1(2) ?
    S1 C1 N1 C6 . . . . 28.7(3) ?
    N2 C5 N1 C1 . . . . 168.8(2) ?
    C4 C5 N1 C1 . . . . -12.9(3) ?
    N2 C5 N1 C6 . . . . -21.6(3) ?
    C4 C5 N1 C6 . . . . 156.7(2) ?
    C7 C6 N1 C1 . . . . -70.0(3) ?
    C7 C6 N1 C5 . . . . 120.1(3) ?
    N2 C5 C4 C15 . . . . -9.6(4) ?
    N1 C5 C4 C15 . . . . 172.29(19) ?
    N2 C5 C4 C3 . . . . 170.7(2) ?
    N1 C5 C4 C3 . . . . -7.4(3) ?
    O1 C15 C4 C5 . . . . 2.2(4) ?
    O2 C15 C4 C5 . . . . -179.4(2) ?
    O1 C15 C4 C3 . . . . -178.1(2) ?
    O2 C15 C4 C3 . . . . 0.3(3) ?
    C2 C3 C4 C5 . . . . 20.6(3) ?
    C9 C3 C4 C5 . . . . -104.3(2) ?
    C2 C3 C4 C15 . . . . -159.09(18) ?
    C9 C3 C4 C15 . . . . 76.0(2) ?
    N1 C1 C2 N3 . . . . 179.49(17) ?
    S1 C1 C2 N3 . . . . -2.5(3) ?
    N1 C1 C2 C3 . . . . -0.9(3) ?
    S1 C1 C2 C3 . . . . 177.04(15) ?
    O4 N3 C2 C1 . . . . 168.14(18) ?
    O3 N3 C2 C1 . . . . -13.3(3) ?
    O4 N3 C2 C3 . . . . -11.5(3) ?
    O3 N3 C2 C3 . . . . 167.08(17) ?
    C4 C3 C2 C1 . . . . -16.8(3) ?
    C9 C3 C2 C1 . . . . 108.4(2) ?
    C4 C3 C2 N3 . . . . 162.84(16) ?
    C9 C3 C2 N3 . . . . -72.0(2) ?
    C1 S1 C8 C7 . . . . -54.3(3) ?
    N1 C6 C7 C8 . . . . 36.1(5) ?
    S1 C8 C7 C6 . . . . 25.0(5) ?
loop_
    _geom_hbond_atom_site_label_D
    _geom_hbond_atom_site_label_H
    _geom_hbond_atom_site_label_A
    _geom_hbond_site_symmetry_A
    _geom_hbond_distance_DH
    _geom_hbond_distance_HA
    _geom_hbond_distance_DA
    _geom_hbond_angle_DHA
    N2 H2B O1 . 0.89(4) 1.95(5) 2.680(4) 138(4)
    N2 H2A O4 1_655 0.87(4) 2.16(4) 2.850(3) 137(4)
data_global
_journal_date_recd_electronic     2011-07-05
_journal_date_accepted     2011-08-08
_journal_name_full     'Acta Crystallographica, Section E'
_journal_year     2011
_journal_volume     67
_journal_issue      9
_journal_page_first     o2352
_journal_page_last     o2352
_journal_paper_category     QO
_journal_coeditor_code     BX2362
_publ_contact_author_name     'Dongmei Li'
_publ_contact_author_address
;
 School of Chemistry and Chemical Engineering, University of Jinan
;
_publ_contact_author_email     chm_lidm@ujn.edu.cn
_publ_contact_author_fax     '+8653182765969'
_publ_contact_author_phone     '+8653189736385'
_publ_section_title
;\
Ethyl
6-amino-8-(4-chlorophenyl)-9-nitro-2,3,4,8-tetrahydropyrido[2,1-<i>b</i>][1,\
3]thiazine-7-carboxylate
;
loop_
    _publ_author_name
    _publ_author_footnote
    _publ_author_address
    'Zhang, Na' .
;
School of Materials Science and Engineering,
Shandong Institute of Light Industry
People's Republic of China
;
    'Zhang, Xian' .
;
School of Materials Science and Engineering,
Shandong Institute of Light Industry
People's Republic of China
;
    'Li, Dongmei' .
;
School of Chemistry and Chemical Engineering,
University of Jinan
People's Republic of China
;
