# Supplementary material for: Ethyl 6-amino-8-(4-chloro­phen­yl)-9-nitro-2,3,4,8-tetra­hydro­pyrido[2,1-b][1,3]thia­zine-7-carboxyl­ate
Source: Acta Crystallogr Sect E Struct Rep Online. 2011 Aug 17;67(Pt 9):o2352. doi: 10.1107/S1600536811032193 (PMC3200856; doi:10.1107/S1600536811032193)
Supplement: Supplementary file 2 [file e-67-o2352-Isup2.hkl]

# 
# h,k,l, Fc-squared, Fo-squared, sigma(Fo-squared) and status flag 
# 
data_I
_shelx_title '110609b_TZZ_T5 in P-1' 
_shelx_refln_list_code          4 
_shelx_F_calc_maximum      112.77 
_exptl_crystal_F_000       412.00 
_reflns_d_resolution_high  0.8002 
 
loop_ 
 _symmetry_equiv_pos_as_xyz 
 'x, y, z' 
 '-x, -y, -z' 
 
_cell_length_a     8.6376 
_cell_length_b     9.9719 
_cell_length_c    12.0616 
_cell_angle_alpha 110.970 
_cell_angle_beta  103.252 
_cell_angle_gamma  99.663 
 
_shelx_F_squared_multiplier     1.000 
 
loop_ 
 _refln_index_h 
 _refln_index_k 
 _refln_index_l 
 _refln_F_squared_calc 
 _refln_F_squared_meas 
 _refln_F_squared_sigma 
 _refln_observed_status 
   2   0   0      381.87      397.89      5.15 o 
   3   0   0      273.08      317.20      4.93 o 
   4   0   0       64.31       74.99      2.69 o 
   5   0   0       22.61       23.16      2.02 o 
   6   0   0      341.98      340.66      7.21 o 
   7   0   0       11.35       13.23      1.58 o 
   8   0   0      742.26      781.86     18.33 o 
   9   0   0        9.25       10.30      2.18 o 
  10   0   0        0.15        1.05      2.73 o 
 -10   1   0       24.35       33.14      6.77 o 
  -9   1   0      228.64      246.07     13.63 o 
  -8   1   0       15.92       21.57      2.78 o 
  -7   1   0        3.94        4.94      1.12 o 
  -6   1   0       15.60       12.56      1.47 o 
  -5   1   0      138.34      132.01      4.92 o 
  -4   1   0      250.65      290.40      8.73 o 
  -3   1   0      145.67      154.76      3.82 o 
  -2   1   0      702.16      750.15     12.72 o 
   1   1   0     2259.05     2042.75     12.66 o 
   2   1   0      542.34      545.81      4.56 o 
   3   1   0      924.56      924.17      7.36 o 
   4   1   0      403.95      355.47      4.92 o 
   5   1   0      281.89      287.10      6.99 o 
   6   1   0      196.59      198.24      5.59 o 
   7   1   0      174.93      184.46      8.42 o 
   8   1   0       12.20       14.23      2.69 o 
   9   1   0        5.32       -1.52      3.12 o 
 -10   2   0       10.82       18.05      5.38 o 
  -9   2   0        0.05        2.62      2.43 o 
  -8   2   0      208.98      201.38     10.22 o 
  -7   2   0     1521.00     1557.08     18.12 o 
  -6   2   0       33.07       30.94      5.21 o 
  -5   2   0      220.98      208.17     10.68 o 
  -4   2   0     1057.28     1128.07     22.49 o 
  -3   2   0      187.79      202.66      8.71 o 
  -2   2   0      425.94      403.75     11.17 o 
  -1   2   0      175.56      163.61      4.23 o 
   0   2   0     3035.59     2816.98     20.90 o 
   1   2   0     9012.77     8083.80     33.22 o 
   2   2   0       42.22       47.00      1.28 o 
   3   2   0       10.57       16.87      1.08 o 
   4   2   0     1598.48     1694.02     14.45 o 
   5   2   0      735.76      775.45     11.99 o 
   6   2   0        3.52        6.28      1.68 o 
   7   2   0      109.62      126.47      7.17 o 
   8   2   0        9.92        9.06      2.28 o 
   9   2   0       35.52       42.34      7.33 o 
 -10   3   0       64.95       65.61      8.78 o 
  -9   3   0      110.53      143.22      8.85 o 
  -8   3   0      448.28      454.40     10.98 o 
  -7   3   0      380.59      378.19     12.38 o 
  -6   3   0        6.33        7.14      2.90 o 
  -5   3   0        0.86        1.61      2.13 o 
  -4   3   0     2279.30     2319.88     35.22 o 
  -3   3   0      164.18      165.26      8.83 o 
  -2   3   0      135.73      124.63      5.85 o 
  -1   3   0     2371.79     2300.53     19.14 o 
   0   3   0      919.31      935.50     18.58 o 
   1   3   0        2.74        4.23      0.54 o 
   2   3   0      145.22      137.46      2.82 o 
   3   3   0        3.55        1.35      0.50 o 
   4   3   0      877.93      924.24     10.39 o 
   5   3   0      216.96      201.87      7.49 o 
   6   3   0       21.58       19.92      2.78 o 
   7   3   0       82.66       95.63     10.07 o 
   8   3   0        3.92        3.31      2.33 o 
   9   3   0        7.08       10.02      4.60 o 
 -10   4   0        4.54        0.57      1.85 o 
  -9   4   0       15.00       26.83      4.16 o 
  -8   4   0        0.45        0.80      1.84 o 
  -7   4   0       44.26       45.05      6.74 o 
  -6   4   0      279.80      296.30     15.51 o 
  -5   4   0        2.54        4.79      2.28 o 
  -4   4   0      295.60      354.65     15.09 o 
  -3   4   0     1750.87     1876.92     21.26 o 
  -2   4   0       46.54       66.12      3.89 o 
  -1   4   0       94.82       97.13      4.58 o 
   0   4   0       23.15       19.01      2.10 o 
   1   4   0        1.00        1.09      0.69 o 
   2   4   0      786.63      740.22     13.80 o 
   3   4   0       40.68       37.88      2.63 o 
   4   4   0       74.87       68.11      4.57 o 
   5   4   0       74.70       78.27      4.34 o 
   6   4   0        0.11        0.04      1.29 o 
   7   4   0       31.24       30.35      3.84 o 
 -10   5   0       11.27       15.06      3.55 o 
  -9   5   0      168.93      152.52      9.41 o 
  -8   5   0        9.45       11.51      4.00 o 
  -7   5   0      114.37      118.82     10.92 o 
  -6   5   0       80.39       85.59      8.99 o 
  -5   5   0       68.07       68.95      4.98 o 
  -4   5   0       14.42       13.94      2.34 o 
  -3   5   0     1734.63     1817.69     22.96 o 
  -2   5   0     1388.82     1472.41     20.07 o 
  -1   5   0        0.69       -0.97      0.97 o 
   0   5   0      457.77      382.94     18.54 o 
   1   5   0       51.36       50.73      3.58 o 
   2   5   0       40.43       44.64      2.94 o 
   3   5   0        1.83        3.25      0.99 o 
   4   5   0       50.31       40.48      3.21 o 
   5   5   0       54.18       50.42      4.55 o 
   6   5   0       57.54       47.98      6.71 o 
   7   5   0        1.58        0.85      2.00 o 
 -10   6   0        6.64       17.64      9.56 o 
  -9   6   0        1.61        5.11      2.52 o 
  -8   6   0        1.66        6.20      4.46 o 
  -7   6   0       39.12       37.08      4.30 o 
  -6   6   0       38.29       35.64      4.01 o 
  -5   6   0      457.65      432.81     13.05 o 
  -4   6   0      266.15      264.52      9.91 o 
  -3   6   0       83.02       66.46      4.86 o 
  -2   6   0       68.92       63.33      4.68 o 
  -1   6   0       36.31       44.79      5.23 o 
   0   6   0        2.55       -0.09      1.01 o 
   1   6   0      400.57      401.69      9.09 o 
   2   6   0        3.90        2.70      1.03 o 
   3   6   0      244.03      257.13      8.00 o 
   4   6   0       54.08       50.36      3.77 o 
   5   6   0        4.79        5.74      1.42 o 
   6   6   0        5.25        6.63      2.63 o 
  -9   7   0       14.63       17.52      3.86 o 
  -8   7   0        1.05        2.03      1.71 o 
  -7   7   0       38.00       36.31      4.40 o 
  -6   7   0       16.09       13.36      2.75 o 
  -5   7   0      381.40      393.22     14.53 o 
  -4   7   0       30.05       30.74      3.81 o 
  -3   7   0       12.65       12.20      2.70 o 
  -2   7   0       80.32       76.20      5.59 o 
  -1   7   0       27.19       29.50      3.45 o 
   0   7   0      138.00      128.30      7.93 o 
   1   7   0        9.58        7.44      1.44 o 
   2   7   0      157.86      152.80      6.36 o 
   3   7   0      166.33      179.75      7.16 o 
   4   7   0        0.22        1.06      1.26 o 
   5   7   0       27.35       22.89      3.59 o 
   6   7   0        7.22       15.77      8.38 o 
  -9   8   0       14.08       18.07      3.70 o 
  -8   8   0        0.21       -0.18      1.34 o 
  -7   8   0       13.17       18.31      3.63 o 
  -6   8   0       62.06       55.25      5.56 o 
  -5   8   0        4.15        0.31      1.59 o 
  -4   8   0       17.93       11.56      2.74 o 
  -3   8   0       13.52        8.60      2.41 o 
  -2   8   0       25.15       18.55      4.48 o 
  -1   8   0      135.30      128.97     14.85 o 
   0   8   0        0.01       -0.30      1.21 o 
   1   8   0       96.39       96.85      5.29 o 
   2   8   0       10.05        7.76      1.82 o 
   3   8   0       50.15       52.10      4.17 o 
   4   8   0        7.61       14.59      2.49 o 
   5   8   0       43.86       40.06      4.95 o 
  -8   9   0       10.79        7.81      2.71 o 
  -7   9   0        5.38        2.30      2.60 o 
  -6   9   0        4.89        7.17      2.63 o 
  -5   9   0        1.21        1.33      1.66 o 
  -4   9   0        7.33        4.41      7.69 o 
  -3   9   0       23.96       27.78      4.73 o 
  -2   9   0       17.81       22.23      3.64 o 
  -1   9   0        4.46        9.95      2.78 o 
   0   9   0        0.21        0.87      1.26 o 
   1   9   0       43.65       41.59      3.78 o 
   2   9   0        4.46        6.60      1.73 o 
   3   9   0        4.82        6.22      1.70 o 
   4   9   0        0.49        2.41      1.56 o 
  -7  10   0       18.47       17.56      3.87 o 
  -6  10   0      118.04      137.86      9.67 o 
  -5  10   0       21.52       16.93      3.70 o 
  -4  10   0       22.11       19.08      3.55 o 
  -3  10   0        2.98        1.97      1.57 o 
  -2  10   0       39.34       42.40      5.34 o 
  -1  10   0       26.54       34.09      4.66 o 
   0  10   0        0.55        1.03      1.11 o 
   1  10   0        7.35        2.56      1.48 o 
   2  10   0       89.22       99.97      6.27 o 
  -6  11   0        0.08       -1.08      4.69 o 
  -5  11   0       16.96       14.69      8.62 o 
  -4  11   0        0.42        0.02      2.16 o 
  -3  11   0        0.17       -0.95      1.62 o 
  -2  11   0        4.66        4.23      2.13 o 
  -1  11   0        0.33       -0.35      1.20 o 
   0  11   0        0.19       -1.03      1.38 o 
  -1 -11   1        1.57        0.67      1.34 o 
   0 -11   1       50.77       58.90      4.97 o 
   1 -11   1       19.17       19.44      3.03 o 
   2 -11   1       85.50      105.33     11.23 o 
   3 -11   1        0.13       -0.98      1.43 o 
   4 -11   1        0.04       -0.61      1.77 o 
   5 -11   1       43.26       43.52      5.69 o 
   6 -11   1       17.73       15.02      3.58 o 
  -3 -10   1       29.50       36.30      3.86 o 
  -2 -10   1       32.39       31.89      4.26 o 
  -1 -10   1       14.65       11.23      2.19 o 
   0 -10   1       18.82       19.10      2.84 o 
   1 -10   1       92.87       81.78      6.92 o 
   2 -10   1        9.99       11.20      2.85 o 
   3 -10   1        9.54        5.44      2.22 o 
   4 -10   1        0.04        1.16      4.19 o 
   5 -10   1       35.07       44.04      5.45 o 
   6 -10   1       32.85       35.77      7.21 o 
   7 -10   1       12.92       15.87      3.36 o 
  -4  -9   1        0.58       -1.44      1.44 o 
  -3  -9   1        0.93       -0.18      1.14 o 
  -2  -9   1        2.49        2.18      1.16 o 
  -1  -9   1       12.82       12.06      2.10 o 
   0  -9   1        5.14        8.15      1.70 o 
   1  -9   1        8.30        5.81      3.14 o 
   2  -9   1       21.90       27.29      3.89 o 
   3  -9   1      288.02      285.66     12.22 o 
   4  -9   1       98.04       95.83      7.26 o 
   5  -9   1       47.69       60.67      6.00 o 
   6  -9   1       52.11       55.81      7.64 o 
   7  -9   1        3.85        6.75      2.83 o 
   8  -9   1        4.68        3.16      2.54 o 
  -5  -8   1        4.79        5.87      1.72 o 
  -4  -8   1       59.13       46.64      4.88 o 
  -3  -8   1       19.59       24.25      2.82 o 
  -2  -8   1      118.89      134.62      6.32 o 
  -1  -8   1       71.33       73.91      4.62 o 
   0  -8   1        7.07        1.84      1.27 o 
   1  -8   1       72.15       84.66      6.15 o 
   2  -8   1        6.34        7.18      2.05 o 
   3  -8   1        2.22        2.75      1.86 o 
   4  -8   1       43.46       45.72      4.91 o 
   5  -8   1        5.04        2.91      2.01 o 
   6  -8   1      262.07      251.01     11.54 o 
   7  -8   1       18.38       17.43      3.37 o 
   8  -8   1        8.40       11.90      3.57 o 
   9  -8   1       29.76       28.26      4.33 o 
  -5  -7   1       43.88       48.98      5.42 o 
  -4  -7   1      349.39      347.21     10.26 o 
  -3  -7   1       22.09       21.34      2.51 o 
  -2  -7   1      198.07      194.62      7.01 o 
  -1  -7   1      109.97       98.10      4.83 o 
   0  -7   1        0.75        1.35      1.44 o 
   1  -7   1       11.28       14.92      2.54 o 
   2  -7   1        4.45        6.11      1.97 o 
   3  -7   1       19.93       25.22      3.25 o 
   4  -7   1      624.79      637.04     16.09 o 
   5  -7   1       15.78       13.91      2.71 o 
   6  -7   1       12.43       13.19      5.18 o 
   7  -7   1       50.47       45.75      4.93 o 
   8  -7   1       10.75       11.37      2.07 o 
   9  -7   1        0.63        1.78      1.65 o 
  -6  -6   1       24.76       26.37      4.76 o 
  -5  -6   1       62.53       72.68      4.71 o 
  -4  -6   1      166.51      165.83      7.83 o 
  -3  -6   1      119.59      106.34      4.97 o 
  -2  -6   1      121.40      125.27      5.21 o 
  -1  -6   1      164.58      167.02      5.76 o 
   0  -6   1       39.70       41.20      2.53 o 
   1  -6   1       38.28       57.37      4.29 o 
   2  -6   1      345.48      342.53     10.42 o 
   3  -6   1       55.77       65.98      4.75 o 
   4  -6   1      442.68      437.82     12.39 o 
   5  -6   1       11.33        6.49      1.95 o 
   6  -6   1       12.90        7.13      2.11 o 
   7  -6   1       65.21       55.89      7.04 o 
   8  -6   1       20.41       19.63      3.48 o 
   9  -6   1       50.06       49.88      5.61 o 
  10  -6   1       27.78       21.67      4.28 o 
  -6  -5   1       51.80       44.06      5.74 o 
  -5  -5   1       42.01       46.60      4.24 o 
  -4  -5   1       28.07       30.90      2.70 o 
  -3  -5   1      207.08      204.86      6.32 o 
  -2  -5   1      185.70      207.87      6.08 o 
  -1  -5   1       83.65       71.34      2.79 o 
   0  -5   1     2414.44     2539.93     25.11 o 
   1  -5   1      257.59      273.54      9.51 o 
   2  -5   1      254.14      240.91      7.95 o 
   3  -5   1       81.00      114.00      5.64 o 
   4  -5   1       24.01       30.08      3.20 o 
   5  -5   1      309.50      332.27     10.55 o 
   6  -5   1       22.74       14.78      4.18 o 
   7  -5   1       12.61        8.78      2.34 o 
   8  -5   1       65.94       66.81      5.89 o 
   9  -5   1       11.61       16.59      3.57 o 
  10  -5   1        5.28        3.06      3.84 o 
  -8  -4   1        0.09       -2.59      2.72 o 
  -7  -4   1        0.55       -0.03      1.43 o 
  -6  -4   1        0.53        2.43      1.11 o 
  -5  -4   1      229.16      224.94      8.32 o 
  -4  -4   1      104.04      112.86      4.78 o 
  -3  -4   1      296.44      305.01      6.46 o 
  -2  -4   1        6.44        4.77      0.68 o 
  -1  -4   1       66.72       54.80      2.09 o 
   0  -4   1      122.07      122.96      4.93 o 
   1  -4   1      321.77      306.41      7.78 o 
   2  -4   1      215.96      222.68      6.82 o 
   3  -4   1     1270.63     1236.89     16.71 o 
   4  -4   1        8.22        4.18      2.08 o 
   5  -4   1      651.58      652.80     22.03 o 
   6  -4   1      289.03      262.88      9.79 o 
   7  -4   1       89.12       67.41      6.88 o 
   8  -4   1        5.36        5.52      1.74 o 
   9  -4   1        2.31        4.25      2.28 o 
  10  -4   1        3.05        1.86      2.03 o 
  -9  -3   1       50.44       47.64      7.99 o 
  -8  -3   1        9.91       17.04      4.68 o 
  -7  -3   1      120.86      130.38      7.13 o 
  -6  -3   1        1.64        0.68      1.01 o 
  -5  -3   1     1051.83     1013.75     16.68 o 
  -4  -3   1        6.87        5.31      0.81 o 
  -3  -3   1        1.38        1.33      0.43 o 
  -2  -3   1      224.89      227.33      3.17 o 
  -1  -3   1        9.53        8.72      0.67 o 
   0  -3   1      400.02      375.30      7.30 o 
   1  -3   1      413.81      435.07      7.96 o 
   2  -3   1       34.52       26.21      2.25 o 
   3  -3   1     2779.66     2740.36     35.85 o 
   4  -3   1      370.81      372.68     14.34 o 
   5  -3   1      159.25      193.65      7.49 o 
   6  -3   1      461.81      442.18     13.92 o 
   7  -3   1       24.06       23.19      3.29 o 
   8  -3   1      221.31      212.88     10.17 o 
   9  -3   1       75.43       86.66      7.02 o 
  10  -3   1       13.01       13.15      3.02 o 
  -9  -2   1       48.30       49.41      7.98 o 
  -8  -2   1        4.01        3.10      1.72 o 
  -7  -2   1        9.77        8.27      1.34 o 
  -6  -2   1       78.47       72.33      3.58 o 
  -5  -2   1        0.05        0.55      0.64 o 
  -4  -2   1     1695.21     1709.88     10.83 o 
  -3  -2   1       56.54       48.02      1.46 o 
  -2  -2   1      350.98      352.06      3.38 o 
  -1  -2   1     5802.17     5258.89     35.72 o 
   0  -2   1       93.67       88.31      2.84 o 
   1  -2   1      396.35      395.95      6.13 o 
   2  -2   1     1822.19     1753.12     23.26 o 
   3  -2   1     1051.58     1093.05     14.31 o 
   4  -2   1        5.28        1.15      1.06 o 
   5  -2   1        0.40        0.14      0.97 o 
   6  -2   1        3.62        2.93      0.80 o 
   7  -2   1       24.32       27.82      2.16 o 
   8  -2   1        1.89        3.30      1.86 o 
   9  -2   1       17.15       11.86      2.79 o 
  10  -2   1        1.85        6.28      2.53 o 
 -10  -1   1        1.48        0.27      2.77 o 
  -9  -1   1        4.88        6.75      3.84 o 
  -8  -1   1       14.62       17.27      2.91 o 
  -7  -1   1        4.94        4.96      1.14 o 
  -6  -1   1      106.82       99.43      4.03 o 
  -5  -1   1      176.79      201.81      6.00 o 
  -4  -1   1      756.31      700.21      7.03 o 
  -3  -1   1      355.24      360.68      4.38 o 
  -2  -1   1     2128.41     2073.27      8.74 o 
   1  -1   1      856.93      830.34      7.19 o 
   2  -1   1     1820.36     1770.82     20.39 o 
   3  -1   1      388.35      371.85     10.96 o 
   4  -1   1      867.04      917.37     10.85 o 
   5  -1   1       99.85       90.86      4.45 o 
   6  -1   1       32.53       36.68      2.34 o 
   7  -1   1      290.38      290.18      6.84 o 
   8  -1   1       61.51       60.75      5.17 o 
   9  -1   1       20.23       23.30      3.04 o 
  10  -1   1       56.59       73.78     10.03 o 
 -10   0   1        9.45        4.11      3.69 o 
  -9   0   1      264.44      290.31     18.06 o 
  -8   0   1        0.98       -1.12      1.12 o 
  -7   0   1      132.24      135.91      4.48 o 
  -6   0   1      122.21      114.92      4.36 o 
  -5   0   1      322.29      319.01      6.14 o 
  -4   0   1       56.12       69.15      2.56 o 
  -3   0   1      598.17      581.79      6.25 o 
  -2   0   1     1248.38     1225.88      8.58 o 
   1   0   1     2747.10     2727.95     32.68 o 
   2   0   1       36.05       35.17      1.57 o 
   3   0   1        1.80        0.24      0.24 o 
   4   0   1      668.40      685.71      7.21 o 
   5   0   1      238.04      237.72      5.52 o 
   6   0   1        5.21        5.52      0.99 o 
   7   0   1      335.20      360.26     18.31 o 
   8   0   1        6.33        7.18      2.78 o 
   9   0   1        4.25        2.72      1.63 o 
 -10   1   1       12.91        8.05      4.54 o 
  -9   1   1        7.75        9.33      5.95 o 
  -8   1   1       68.94       72.69      4.20 o 
  -7   1   1       14.51        9.76      1.69 o 
  -6   1   1       90.96       90.57      4.02 o 
  -5   1   1      548.43      544.69     10.59 o 
  -4   1   1       43.18       54.12      2.99 o 
  -3   1   1     3199.18     3000.96     28.83 o 
  -2   1   1     1549.34     1549.43     12.81 o 
   0   1   1      700.51      745.51     10.65 o 
   1   1   1     2200.80     2059.58     10.10 o 
   2   1   1       47.81       52.72      1.35 o 
   3   1   1     2724.89     2783.92     13.97 o 
   4   1   1       30.48       42.52      4.48 o 
   5   1   1       41.91       44.45      6.84 o 
   6   1   1       39.25       31.97      3.52 o 
   7   1   1      348.87      334.68     12.43 o 
   8   1   1       34.42       38.44      4.42 o 
   9   1   1        0.20       -0.04      1.86 o 
 -10   2   1        1.92        4.88      3.56 o 
  -9   2   1        6.53        7.55      2.32 o 
  -8   2   1      105.11       99.43      5.03 o 
  -7   2   1      302.08      311.96     10.00 o 
  -6   2   1      145.01      151.05      9.74 o 
  -5   2   1      216.21      222.41     10.73 o 
  -4   2   1      265.45      243.35      5.74 o 
  -3   2   1      100.91       90.15      4.08 o 
  -2   2   1      173.85      189.17      7.67 o 
  -1   2   1      154.98      153.92      4.40 o 
   0   2   1     6881.91     6269.80     27.98 o 
   1   2   1      952.43      968.93     17.22 o 
   2   2   1      811.10      815.26     12.54 o 
   3   2   1      535.54      576.30      7.66 o 
   4   2   1      102.47      115.93      3.35 o 
   5   2   1      411.03      419.94      7.48 o 
   6   2   1       52.50       43.67      4.10 o 
   7   2   1       70.81       75.92      7.71 o 
   8   2   1       18.37       14.53      2.90 o 
   9   2   1       21.19       24.40      5.97 o 
 -10   3   1       87.28      104.41      7.94 o 
  -9   3   1        0.37       -0.65      1.63 o 
  -8   3   1       42.49       46.13      3.59 o 
  -7   3   1       42.66       34.55      5.53 o 
  -6   3   1      282.58      327.83     15.14 o 
  -5   3   1        3.52        8.13      2.77 o 
  -4   3   1      655.16      642.25     18.34 o 
  -3   3   1      426.67      422.06     13.96 o 
  -2   3   1     1210.41     1177.49     14.91 o 
  -1   3   1      510.32      595.09     10.28 o 
   0   3   1      258.42      277.19      9.16 o 
   1   3   1      206.90      204.03      4.29 o 
   2   3   1        4.44        2.77      0.65 o 
   3   3   1      132.21      126.74      4.16 o 
   4   3   1       94.56       92.91      4.54 o 
   5   3   1       21.46       15.83      2.50 o 
   6   3   1       36.42       38.12      4.06 o 
   7   3   1       49.09       48.75      4.93 o 
   8   3   1        8.19       10.39      3.70 o 
 -10   4   1       40.17       51.76      5.70 o 
  -9   4   1       15.12       15.12      2.38 o 
  -8   4   1       59.57       65.63      7.95 o 
  -7   4   1      349.88      329.64     17.00 o 
  -6   4   1       26.15       37.23      5.70 o 
  -5   4   1      151.82      182.62     11.46 o 
  -4   4   1        3.60        8.22      2.47 o 
  -3   4   1        0.05       -0.25      1.02 o 
  -2   4   1     2735.94     2889.88     54.56 o 
  -1   4   1      514.36      547.59     11.23 o 
   0   4   1      375.41      389.61      9.49 o 
   1   4   1      318.65      319.42      9.24 o 
   2   4   1      360.44      348.26      7.55 o 
   3   4   1        4.51        1.95      0.96 o 
   4   4   1      379.88      373.84     17.46 o 
   5   4   1       17.89       12.33      2.29 o 
   6   4   1      236.41      244.97     14.43 o 
   7   4   1        0.93        0.51      2.01 o 
 -10   5   1        2.73       -0.04      1.76 o 
  -9   5   1       71.27       95.68     10.73 o 
  -8   5   1       21.39       21.82      4.92 o 
  -7   5   1       37.30       41.30      6.57 o 
  -6   5   1      117.21      121.46     10.48 o 
  -5   5   1        0.08        2.63      2.58 o 
  -4   5   1       51.08       56.86      4.38 o 
  -3   5   1      249.08      254.29      8.93 o 
  -2   5   1       45.69       53.12      4.06 o 
  -1   5   1      124.62      105.68      6.78 o 
   0   5   1       38.48       39.18      3.29 o 
   1   5   1       49.55       51.14      3.09 o 
   2   5   1      185.83      187.69      6.06 o 
   3   5   1       90.98       80.27      4.34 o 
   4   5   1        1.51        0.65      1.52 o 
   5   5   1      120.44      118.04      7.62 o 
   6   5   1        5.67        6.57      2.39 o 
   7   5   1        4.93        6.92      2.72 o 
 -10   6   1        2.37        0.45      2.05 o 
  -9   6   1        8.56       13.55      4.58 o 
  -8   6   1        5.46        2.83      3.19 o 
  -7   6   1        5.75        7.92      3.29 o 
  -6   6   1        7.49        7.03      7.28 o 
  -5   6   1        7.57       12.45      3.06 o 
  -4   6   1        7.35        6.65      1.92 o 
  -3   6   1      571.99      572.36     17.79 o 
  -2   6   1      206.98      248.71      9.44 o 
  -1   6   1      130.65      119.67      6.50 o 
   0   6   1        1.52        1.04      0.76 o 
   1   6   1        2.32        0.28      0.90 o 
   2   6   1        2.85        3.02      1.56 o 
   3   6   1        8.55       10.13      2.61 o 
   4   6   1       46.80       47.03      3.75 o 
   5   6   1       61.05       59.58      5.54 o 
   6   6   1        0.50       -0.22      2.30 o 
  -9   7   1       10.91       13.63      3.32 o 
  -8   7   1       13.08       17.72      3.41 o 
  -7   7   1        1.30        1.29      2.65 o 
  -6   7   1      142.68      142.58      8.55 o 
  -5   7   1       32.89       31.28      8.33 o 
  -4   7   1        0.73        2.02      1.44 o 
  -3   7   1       24.29       20.33      4.47 o 
  -2   7   1      172.18      186.83      8.79 o 
  -1   7   1        0.68        0.01      1.53 o 
   0   7   1      185.41      181.47      6.69 o 
   1   7   1       27.61       29.36      2.89 o 
   2   7   1       17.15       17.56      2.29 o 
   3   7   1       87.32       81.58      5.03 o 
   4   7   1       41.30       45.67      3.91 o 
   5   7   1       13.64       14.18      3.15 o 
  -9   8   1       12.66       20.96      5.55 o 
  -8   8   1        4.34        3.52      3.97 o 
  -7   8   1        4.74        7.71      2.45 o 
  -6   8   1       43.42       35.58      4.63 o 
  -5   8   1        3.77        2.52      2.58 o 
  -4   8   1        2.88        3.69      1.80 o 
  -3   8   1        1.02        2.53      1.46 o 
  -2   8   1      178.15      187.16      9.56 o 
  -1   8   1        9.79        6.14      2.15 o 
   0   8   1       20.83       20.97      2.47 o 
   1   8   1        6.39        3.97      1.29 o 
   2   8   1      120.83      114.35      6.00 o 
   3   8   1       46.57       40.86      3.81 o 
   4   8   1        2.92        3.88      1.45 o 
  -8   9   1        0.82        2.06      1.53 o 
  -7   9   1        9.57        8.05      2.43 o 
  -6   9   1        8.79       15.44      3.57 o 
  -5   9   1        2.23        5.04      2.08 o 
  -4   9   1        1.29        1.11      1.51 o 
  -3   9   1        0.07        2.34      2.38 o 
  -2   9   1      105.56       92.17      7.21 o 
  -1   9   1       23.42       26.60      3.16 o 
   0   9   1        0.89        0.85      1.26 o 
   1   9   1        9.98       14.09      2.34 o 
   2   9   1        0.03        0.51      1.20 o 
   3   9   1        1.11        0.82      1.52 o 
  -7  10   1       13.22       16.60      3.62 o 
  -6  10   1        3.79        3.22      2.71 o 
  -5  10   1       43.93       41.46      5.44 o 
  -4  10   1       31.95       31.88      4.55 o 
  -3  10   1        0.78        1.92      2.34 o 
  -2  10   1        6.16        5.01      2.30 o 
  -1  10   1        9.24       14.05      2.50 o 
   0  10   1        0.35       -1.44      1.65 o 
   1  10   1       11.26        9.58      2.77 o 
  -5  11   1       16.31       22.04      4.22 o 
  -4  11   1        5.20        3.74      5.34 o 
  -3  11   1       25.79       26.59      4.46 o 
  -2  11   1        9.16        7.19      2.03 o 
  -1  11   1        4.12        3.40      1.87 o 
   2 -12   2        0.06       -1.21      2.45 o 
   3 -12   2       16.65       17.89      4.33 o 
  -2 -11   2       11.48       11.22      2.30 o 
  -1 -11   2        0.08        1.53      1.22 o 
   0 -11   2       31.00       27.61      3.44 o 
   1 -11   2      271.93      273.52     10.54 o 
   2 -11   2       98.84      100.85      8.09 o 
   3 -11   2       18.00       13.63      5.94 o 
   4 -11   2       65.43       65.57      7.47 o 
   5 -11   2        6.60        5.00      2.32 o 
   6 -11   2        2.54        0.67      2.86 o 
  -3 -10   2       62.66       60.48      6.23 o 
  -2 -10   2       21.87       23.41      3.07 o 
  -1 -10   2       66.97       70.87      5.06 o 
   0 -10   2       51.13       46.47      4.11 o 
   1 -10   2       23.42       17.49      3.40 o 
   2 -10   2       40.97       44.27      5.04 o 
   3 -10   2       61.48       63.08      6.03 o 
   4 -10   2       46.42       47.09      5.78 o 
   5 -10   2       73.39       77.51      9.76 o 
   6 -10   2        6.18        6.56      2.42 o 
   7 -10   2       20.30       18.57      5.86 o 
  -5  -9   2       15.05       13.02      3.31 o 
  -4  -9   2       11.57        9.64      2.69 o 
  -3  -9   2       65.46       60.79      4.59 o 
  -2  -9   2        8.72        7.47      1.78 o 
  -1  -9   2      151.42      143.72      6.67 o 
   0  -9   2       70.95       66.83      4.60 o 
   1  -9   2       27.89       24.98      4.88 o 
   2  -9   2       18.32       24.46      3.66 o 
   3  -9   2        6.11        5.69      2.22 o 
   4  -9   2       14.14       14.00      2.99 o 
   5  -9   2      339.70      339.64     13.61 o 
   6  -9   2       58.59       50.14      5.52 o 
   7  -9   2       27.30       22.39      3.78 o 
   8  -9   2        0.56       -0.50      1.80 o 
  -5  -8   2        2.74        2.62      1.23 o 
  -4  -8   2      134.40      127.64      6.53 o 
  -3  -8   2       87.61       82.39      4.99 o 
  -2  -8   2      290.69      306.12      9.20 o 
  -1  -8   2       65.80       64.30      4.18 o 
   0  -8   2      173.59      158.23     10.08 o 
   1  -8   2       10.88        5.26      1.83 o 
   2  -8   2       24.05       25.67      3.44 o 
   3  -8   2      268.50      255.52     10.58 o 
   4  -8   2      163.27      162.97      8.69 o 
   5  -8   2      140.66      133.01     12.68 o 
   6  -8   2      259.57      272.23     11.82 o 
   7  -8   2        9.81        6.51      1.74 o 
   8  -8   2        8.29        8.53      2.78 o 
   9  -8   2       51.50       43.01      5.18 o 
  -5  -7   2       42.84       35.52      3.41 o 
  -4  -7   2       36.13       40.45      3.50 o 
  -3  -7   2        0.78        0.48      0.81 o 
  -2  -7   2      257.60      261.51      7.87 o 
  -1  -7   2       42.77       48.18      2.89 o 
   0  -7   2       15.28       10.02      1.34 o 
   1  -7   2       87.44       80.51      7.77 o 
   2  -7   2       56.24       62.62      4.82 o 
   3  -7   2       10.50       12.07      3.40 o 
   4  -7   2        6.88        9.66      2.34 o 
   5  -7   2       98.35       88.91      6.18 o 
   6  -7   2      106.57      110.57      7.12 o 
   7  -7   2       12.45       11.38      2.18 o 
   8  -7   2        3.13        5.13      2.19 o 
   9  -7   2        0.78        2.76      2.52 o 
  -6  -6   2        0.47        0.03      1.61 o 
  -5  -6   2      263.97      276.27      8.72 o 
  -4  -6   2       64.36       62.55      3.96 o 
  -3  -6   2      137.21      138.53      5.54 o 
  -2  -6   2      181.61      198.71      6.31 o 
  -1  -6   2      552.85      552.22      7.99 o 
   0  -6   2       50.35       56.27      2.64 o 
   1  -6   2      875.44      885.42     16.17 o 
   2  -6   2        6.35        4.51      1.46 o 
   3  -6   2       79.78       56.02      4.31 o 
   4  -6   2      135.51      152.88      7.18 o 
   5  -6   2        0.17        0.07      1.15 o 
   6  -6   2        3.12        0.13      1.12 o 
   7  -6   2       24.97       30.17      2.92 o 
   8  -6   2       13.67       11.19      2.10 o 
   9  -6   2       38.69       47.18      5.52 o 
  -8  -5   2       33.55       33.42      6.42 o 
  -7  -5   2       57.18       64.70      8.06 o 
  -6  -5   2        0.77        1.12      1.58 o 
  -5  -5   2       57.53       49.47      3.45 o 
  -4  -5   2       61.83       68.86      3.92 o 
  -3  -5   2        0.28       -0.25      0.63 o 
  -2  -5   2       31.01       38.72      2.08 o 
  -1  -5   2      251.64      237.14      4.76 o 
   0  -5   2      906.34     1008.77      9.58 o 
   1  -5   2        7.73        4.60      1.18 o 
   2  -5   2       19.69       17.18      4.66 o 
   3  -5   2       32.13       32.67      4.89 o 
   4  -5   2       13.63       15.82      4.27 o 
   5  -5   2      186.52      194.19      6.15 o 
   6  -5   2        1.60        3.81      1.58 o 
   7  -5   2      159.23      156.64      8.38 o 
   8  -5   2       19.32       15.90      3.02 o 
   9  -5   2       19.86       21.18      3.91 o 
  10  -5   2        7.27        5.51      2.40 o 
  -9  -4   2        0.01       -2.46      3.48 o 
  -8  -4   2       54.88       50.17      7.71 o 
  -7  -4   2        0.01        1.71      3.14 o 
  -6  -4   2       30.64       33.92      4.08 o 
  -5  -4   2       17.57       23.79      2.57 o 
  -4  -4   2      377.90      372.96      6.02 o 
  -3  -4   2      149.59      132.93      3.30 o 
  -2  -4   2      550.63      607.11      6.68 o 
  -1  -4   2     1634.95     1654.84     10.00 o 
   0  -4   2       21.58       18.49      1.01 o 
   1  -4   2      433.98      425.20     10.32 o 
   2  -4   2        7.69       19.57      1.58 o 
   3  -4   2      692.23      801.05     12.98 o 
   4  -4   2       11.22       17.14      1.68 o 
   5  -4   2      299.80      301.03      9.60 o 
   6  -4   2        8.94        8.76      2.13 o 
   7  -4   2       21.38       25.53      3.45 o 
   8  -4   2       64.67       60.38      5.59 o 
   9  -4   2       17.85       17.35      3.44 o 
  10  -4   2        1.62        0.73      2.45 o 
  -9  -3   2        6.39        5.84      3.10 o 
  -8  -3   2        5.57        3.99      2.38 o 
  -7  -3   2       44.92       47.09      3.21 o 
  -6  -3   2      190.74      209.43      6.25 o 
  -5  -3   2       58.71       57.91      2.52 o 
  -4  -3   2       18.11       22.75      1.38 o 
  -3  -3   2      130.62      121.60      2.43 o 
  -2  -3   2       11.41        8.02      0.69 o 
  -1  -3   2      502.10      483.71      4.33 o 
   0  -3   2     4599.27     4360.73     19.89 o 
   1  -3   2      576.72      591.31      6.18 o 
   2  -3   2     1099.57     1126.76      9.46 o 
   3  -3   2     1396.68     1554.95     16.86 o 
   4  -3   2      347.49      425.75     10.20 o 
   5  -3   2       16.90       11.36      2.11 o 
   6  -3   2      241.19      232.34      9.29 o 
   7  -3   2        0.01        0.23      1.48 o 
   8  -3   2       73.65       76.93      6.40 o 
   9  -3   2        8.24       11.57      2.80 o 
  10  -3   2       25.67       27.96      4.40 o 
  -9  -2   2       88.68       97.24     10.75 o 
  -8  -2   2      204.02      212.36     14.51 o 
  -7  -2   2        0.23        2.14      1.00 o 
  -6  -2   2       53.06       56.01      3.13 o 
  -5  -2   2       90.18       81.83      2.82 o 
  -4  -2   2        7.16       13.51      0.97 o 
  -3  -2   2       30.52       35.17      1.44 o 
  -2  -2   2      107.29      116.87      2.01 o 
  -1  -2   2     2150.65     2228.65     11.82 o 
   0  -2   2     2441.26     2319.03     19.09 o 
   1  -2   2      909.41      846.92      5.42 o 
   2  -2   2     1352.61     1384.44     13.12 o 
   3  -2   2      431.10      407.10      8.50 o 
   4  -2   2       34.70       43.64      9.19 o 
   5  -2   2       33.34       39.70      3.46 o 
   6  -2   2      302.18      284.43      7.87 o 
   7  -2   2      601.88      598.65     15.67 o 
   8  -2   2        3.39        2.27      1.70 o 
   9  -2   2        3.83        3.86      1.42 o 
 -10  -1   2       86.10       92.08     11.17 o 
  -9  -1   2        8.62       16.70      4.77 o 
  -8  -1   2       38.58       34.26      2.38 o 
  -7  -1   2      239.36      222.91      5.61 o 
  -6  -1   2      164.17      170.60      8.69 o 
  -5  -1   2      965.43     1008.40      9.56 o 
  -4  -1   2     2473.71     2622.49     13.04 o 
  -3  -1   2        2.82        5.73      0.53 o 
  -2  -1   2     4202.73     4127.60     36.56 o 
  -1  -1   2      127.81      148.16      3.51 o 
   0  -1   2      364.89      366.89      4.05 o 
   1  -1   2      363.49      410.74      4.36 o 
   2  -1   2      143.53      129.43      2.53 o 
   3  -1   2     1682.12     1649.35     25.18 o 
   4  -1   2     1082.36     1112.77      8.42 o 
   5  -1   2       21.35       23.18      2.15 o 
   6  -1   2      388.35      375.58     16.58 o 
   7  -1   2        9.37        6.27      3.41 o 
   8  -1   2      231.84      237.77     10.78 o 
   9  -1   2        2.39        6.00      2.00 o 
 -10   0   2        2.06        5.74      3.09 o 
  -9   0   2        3.40        3.59      2.56 o 
  -8   0   2       15.36       11.88      1.83 o 
  -7   0   2       87.61       95.60      4.44 o 
  -6   0   2       42.84       45.05      3.30 o 
  -5   0   2      225.99      256.03      5.43 o 
  -4   0   2     2508.36     2645.82     15.29 o 
  -3   0   2      359.67      363.86      6.01 o 
  -2   0   2      299.11      321.79      5.45 o 
   0   0   2        6.18        7.35      1.13 o 
   1   0   2      105.96      100.63      1.82 o 
   2   0   2       82.94       76.51      2.64 o 
   3   0   2       29.16       33.85      2.26 o 
   4   0   2      137.07      131.68      5.05 o 
   5   0   2      306.98      284.93      9.40 o 
   6   0   2       38.87       41.54      5.96 o 
   7   0   2       44.57       51.06      4.81 o 
   8   0   2       56.58       51.20      5.71 o 
   9   0   2        3.73        4.33      2.13 o 
 -10   1   2       16.90       15.13      4.53 o 
  -9   1   2       21.82       31.55      4.14 o 
  -8   1   2        0.09        1.40      1.21 o 
  -7   1   2       56.41       62.49      4.31 o 
  -6   1   2       36.38       34.78      3.04 o 
  -5   1   2      127.71      121.87      4.01 o 
  -4   1   2      887.30      824.21     16.79 o 
  -3   1   2     2185.37     2194.31     50.24 o 
  -2   1   2      192.86      208.82      4.89 o 
  -1   1   2      796.42      773.10     12.44 o 
   0   1   2    11075.33     9429.85    191.72 o 
   1   1   2     9087.78     8154.11     85.94 o 
   2   1   2      175.89      159.32      3.30 o 
   3   1   2       12.63        7.30      0.58 o 
   4   1   2      588.39      607.24     17.99 o 
   5   1   2       40.47       35.39      3.56 o 
   6   1   2       31.43       39.20      4.01 o 
   7   1   2      168.59      163.08      9.95 o 
   8   1   2        1.85       -0.72      2.51 o 
   9   1   2       72.95       70.06      6.61 o 
 -10   2   2        1.68        5.75      3.86 o 
  -9   2   2       51.57       54.09      4.07 o 
  -8   2   2       86.24       96.10      5.95 o 
  -7   2   2       34.17       36.44      3.64 o 
  -6   2   2      929.33      976.69     23.94 o 
  -5   2   2      438.25      481.63     15.45 o 
  -4   2   2       38.76       47.67      3.23 o 
  -3   2   2        3.03        5.24      1.21 o 
  -2   2   2      297.50      276.30      9.45 o 
  -1   2   2      185.41      184.25      5.52 o 
   0   2   2    12716.88    10847.19     71.49 o 
   1   2   2     2675.96     2676.75     11.77 o 
   2   2   2      825.39      875.33     10.72 o 
   3   2   2      189.69      201.85      5.52 o 
   4   2   2       95.68       84.75      2.95 o 
   5   2   2       12.02        7.70      2.50 o 
   6   2   2       72.08       77.31      5.75 o 
   7   2   2        0.45        1.99      1.32 o 
   8   2   2      126.85      138.75     12.06 o 
 -10   3   2        6.49       10.65      4.67 o 
  -9   3   2        0.25        0.05      1.99 o 
  -8   3   2       39.13       40.79      4.19 o 
  -7   3   2      280.38      282.68     14.70 o 
  -6   3   2      274.29      298.53     14.30 o 
  -5   3   2      201.47      186.82     10.76 o 
  -4   3   2      238.81      247.22     11.54 o 
  -3   3   2      108.84       90.80      6.54 o 
  -2   3   2      377.85      369.88      8.78 o 
  -1   3   2      160.37      205.07      8.81 o 
   0   3   2      314.95      327.53      5.89 o 
   1   3   2        2.99        2.47      0.72 o 
   2   3   2     1585.94     1639.76     12.92 o 
   3   3   2      267.90      268.02      6.26 o 
   4   3   2        9.55       10.08      1.35 o 
   5   3   2      117.09      132.90     10.10 o 
   6   3   2        2.37        1.27      2.08 o 
   7   3   2       15.02       10.64      3.28 o 
   8   3   2       17.73       15.03      4.18 o 
 -10   4   2        9.30       -1.09      1.97 o 
  -9   4   2        6.93        3.64      1.84 o 
  -8   4   2       59.25       42.69      6.39 o 
  -7   4   2     1432.15     1456.22     35.27 o 
  -6   4   2      619.91      615.64     21.78 o 
  -5   4   2      329.72      301.38     14.63 o 
  -4   4   2        9.89       18.73      3.80 o 
  -3   4   2      696.66      692.89     13.79 o 
  -2   4   2       16.24       29.57      4.69 o 
  -1   4   2       19.09       15.89      2.08 o 
   0   4   2      139.20      133.63      4.32 o 
   1   4   2     1857.29     1866.01     19.78 o 
   2   4   2       36.71       33.63      3.11 o 
   3   4   2      461.71      472.94     12.31 o 
   4   4   2       36.91       37.68      3.78 o 
   5   4   2      179.85      169.29      9.19 o 
   6   4   2        0.12       -0.21      2.02 o 
   7   4   2       29.58       35.02      6.18 o 
 -10   5   2       17.49        6.35      3.85 o 
  -9   5   2       38.01       49.96      7.94 o 
  -8   5   2        0.01        0.12      2.72 o 
  -7   5   2        2.90        0.05      2.87 o 
  -6   5   2      275.05      290.39     16.07 o 
  -5   5   2       78.73       75.08      5.49 o 
  -4   5   2      118.56      112.04      6.29 o 
  -3   5   2      178.59      219.17      8.53 o 
  -2   5   2        4.18        0.88      1.12 o 
  -1   5   2      695.54      674.99     35.46 o 
   0   5   2        1.77        1.75      0.76 o 
   1   5   2       99.69       94.79      4.24 o 
   2   5   2      214.32      207.10      6.56 o 
   3   5   2      205.88      193.52      6.78 o 
   4   5   2       30.17       36.73      3.96 o 
   5   5   2        0.80        0.94      1.09 o 
   6   5   2        5.36        5.45      3.02 o 
   7   5   2       25.10       36.30      6.87 o 
 -10   6   2        0.07       -2.22      3.49 o 
  -9   6   2        3.70        7.35      3.48 o 
  -8   6   2        0.86        2.88      3.47 o 
  -7   6   2       43.92       51.88      7.69 o 
  -6   6   2      540.13      559.12     16.15 o 
  -5   6   2      135.08      128.79     13.74 o 
  -4   6   2       21.76       23.53      6.79 o 
  -3   6   2      285.89      307.42     23.79 o 
  -2   6   2      678.27      701.89     45.20 o 
  -1   6   2       45.74       41.38      4.00 o 
   0   6   2       79.37       89.83      4.43 o 
   1   6   2      371.10      374.85     12.94 o 
   2   6   2      289.31      287.41     12.84 o 
   3   6   2       81.97       79.19      4.98 o 
   4   6   2       32.43       29.09      3.79 o 
   5   6   2       14.22        9.33      2.79 o 
   6   6   2        3.50        1.89      2.27 o 
  -9   7   2       28.13       21.69      3.90 o 
  -8   7   2       71.26       79.83      7.02 o 
  -7   7   2       17.20       20.67      3.75 o 
  -6   7   2        1.30        1.60      1.27 o 
  -5   7   2       10.04        9.89      2.46 o 
  -4   7   2       20.09       19.96      5.70 o 
  -3   7   2       44.36       52.51      5.26 o 
  -2   7   2       67.46       66.66      7.23 o 
  -1   7   2       50.13       55.09      4.96 o 
   0   7   2      240.13      223.87      7.52 o 
   1   7   2        8.64        6.78      1.58 o 
   2   7   2        5.61        8.10      1.70 o 
   3   7   2        0.60        0.91      1.20 o 
   4   7   2       14.54       17.25      6.27 o 
   5   7   2       15.60        8.63      3.22 o 
  -9   8   2       19.26       15.99      3.45 o 
  -8   8   2        0.05        1.17      1.93 o 
  -7   8   2       37.97       22.26      4.01 o 
  -6   8   2        4.92        6.25      1.99 o 
  -5   8   2      148.11      162.38     13.75 o 
  -4   8   2        0.00       -0.24      1.27 o 
  -3   8   2        1.88        4.41      1.76 o 
  -2   8   2       18.36       23.96      3.63 o 
  -1   8   2       95.11       89.92      5.15 o 
   0   8   2        3.46        3.08      1.15 o 
   1   8   2       25.96       21.26      2.62 o 
   2   8   2        0.75       -0.06      1.25 o 
   3   8   2       53.52       58.58      6.77 o 
   4   8   2        0.52       -3.49      5.25 o 
  -8   9   2        0.27       -0.33      1.71 o 
  -7   9   2       24.79       36.88      5.19 o 
  -6   9   2       20.12       19.25      3.67 o 
  -5   9   2       11.06       10.62      2.72 o 
  -4   9   2        3.63        1.74      2.24 o 
  -3   9   2       77.43       66.16      6.26 o 
  -2   9   2       28.85       31.44      4.77 o 
  -1   9   2        4.91        5.66      1.37 o 
   0   9   2        0.74        1.37      1.18 o 
   1   9   2       17.60       24.30      4.05 o 
   2   9   2       10.95        4.97      6.68 o 
  -6  10   2        3.77        2.40      5.76 o 
  -5  10   2        0.02        1.87      2.50 o 
  -4  10   2       38.39       30.28      4.67 o 
  -3  10   2        4.55        2.19      1.65 o 
  -2  10   2        0.07       -0.17      2.01 o 
  -1  10   2        4.48        0.60      1.80 o 
   0  10   2        0.00       -2.21      2.21 o 
   1  10   2        0.05       -0.98      1.83 o 
   1 -12   3        6.93        5.22      1.73 o 
   2 -12   3        0.08        3.27      2.30 o 
   3 -12   3       11.31       13.04      3.21 o 
   4 -12   3        1.44        1.96      2.23 o 
  -2 -11   3        1.56       -0.16      1.45 o 
  -1 -11   3       12.24       12.52      2.37 o 
   0 -11   3       41.16       43.38      4.20 o 
   1 -11   3       80.69       88.60      7.30 o 
   2 -11   3       12.20       12.77      3.03 o 
   3 -11   3       32.34       37.05      5.03 o 
   4 -11   3        7.07        3.88      1.84 o 
   5 -11   3        1.22        2.25      1.66 o 
   6 -11   3        0.29       -0.86      1.83 o 
  -4 -10   3       17.99       20.27      3.82 o 
  -3 -10   3        0.56       -0.65      2.08 o 
  -2 -10   3       11.60       13.21      2.24 o 
  -1 -10   3       16.16       12.23      2.14 o 
   0 -10   3       29.42       29.10      3.33 o 
   1 -10   3       76.84       88.41      6.90 o 
   2 -10   3        3.93        4.93      1.83 o 
   3 -10   3       15.01       13.89      2.87 o 
   4 -10   3       87.45       86.90      7.15 o 
   5 -10   3        3.90        8.65      2.68 o 
   6 -10   3        0.05       -0.74      3.47 o 
   7 -10   3        3.12        5.04      2.40 o 
  -5  -9   3        0.36        2.57      1.92 o 
  -4  -9   3       94.75      105.38      6.14 o 
  -3  -9   3        0.03       -1.63      1.63 o 
  -2  -9   3       21.45       24.05      2.83 o 
  -1  -9   3        0.38        0.50      0.94 o 
   0  -9   3       81.93       76.13      5.95 o 
   1  -9   3      348.13      343.51     12.59 o 
   2  -9   3      155.57      179.75      9.25 o 
   3  -9   3       35.61       34.99      4.40 o 
   4  -9   3      167.11      165.51      9.10 o 
   5  -9   3       44.94       45.50      5.10 o 
   6  -9   3       28.67       31.09      4.94 o 
   7  -9   3        6.88       10.54      2.76 o 
   8  -9   3        0.63        9.51      5.26 o 
  -6  -8   3       14.98       14.64      4.85 o 
  -5  -8   3       85.62       90.30      8.71 o 
  -4  -8   3        3.07        4.37      1.62 o 
  -3  -8   3      116.93      122.32      5.93 o 
  -2  -8   3        0.39       -0.12      1.04 o 
  -1  -8   3       96.69       86.00      8.15 o 
   0  -8   3      290.78      305.36     10.90 o 
   1  -8   3        4.66        7.49      3.18 o 
   2  -8   3      108.15      102.38      6.50 o 
   3  -8   3       27.68       32.07      3.85 o 
   4  -8   3      176.09      181.07      8.96 o 
   5  -8   3        0.23       -0.27      1.34 o 
   6  -8   3        9.27        9.19      1.70 o 
   7  -8   3        5.63       10.00      1.92 o 
   8  -8   3       42.23       48.69      9.02 o 
   9  -8   3       17.28       29.30      7.55 o 
  -6  -7   3       14.45       14.40      4.75 o 
  -5  -7   3      147.63      151.02      6.72 o 
  -4  -7   3       43.80       43.88      3.50 o 
  -3  -7   3       37.73       32.66      2.90 o 
  -2  -7   3       29.19       29.00      2.57 o 
  -1  -7   3       17.98       13.91      1.53 o 
   0  -7   3        0.09        0.81      1.04 o 
   1  -7   3      194.48      198.27     10.26 o 
   2  -7   3       49.71       44.52      3.95 o 
   3  -7   3      641.11      658.04     15.31 o 
   4  -7   3       77.09       82.19      3.92 o 
   5  -7   3      235.73      208.73      7.49 o 
   6  -7   3      307.08      292.57      8.52 o 
   7  -7   3        0.55       -0.22      1.01 o 
   8  -7   3       25.12       23.65      3.93 o 
   9  -7   3        2.41        5.94      2.60 o 
  -8  -6   3       41.34       61.32      8.58 o 
  -7  -6   3        0.10        1.02      2.31 o 
  -6  -6   3      190.53      179.42     12.29 o 
  -5  -6   3       97.49      104.04      4.45 o 
  -4  -6   3       61.81       66.73      3.31 o 
  -3  -6   3       67.07       59.23      3.55 o 
  -2  -6   3        0.18       -0.39      0.67 o 
  -1  -6   3        0.31        2.14      0.81 o 
   0  -6   3      247.19      264.74      4.66 o 
   1  -6   3      676.65      645.23     13.51 o 
   2  -6   3       16.71       17.28      2.32 o 
   3  -6   3       62.86       58.50      2.86 o 
   4  -6   3       23.05       22.77      2.15 o 
   5  -6   3      168.30      158.15      6.35 o 
   6  -6   3       97.91       94.92      5.66 o 
   7  -6   3       91.46       94.28      5.10 o 
   8  -6   3        0.18       -1.50      1.83 o 
   9  -6   3       60.42       86.50      7.44 o 
  -8  -5   3        0.04        1.07      2.29 o 
  -7  -5   3        4.44        0.55      1.66 o 
  -6  -5   3        2.47       -0.38      1.17 o 
  -5  -5   3        9.10       10.37      1.65 o 
  -4  -5   3      545.83      554.23      7.58 o 
  -3  -5   3       13.63       19.38      1.38 o 
  -2  -5   3      868.31      840.13      8.11 o 
  -1  -5   3      587.63      634.51      8.39 o 
   0  -5   3      149.13      116.55      5.10 o 
   1  -5   3        0.47        2.71      1.34 o 
   2  -5   3       79.34       81.62      2.71 o 
   3  -5   3      306.31      312.66      6.27 o 
   4  -5   3      415.39      401.68      7.92 o 
   5  -5   3       68.98       67.45      3.60 o 
   6  -5   3       45.98       46.07      3.28 o 
   7  -5   3       17.51       16.55      3.06 o 
   8  -5   3       85.36       87.00      6.74 o 
   9  -5   3        3.29        4.95      2.19 o 
  -9  -4   3        1.23        0.49      2.06 o 
  -8  -4   3        0.00       -2.43      3.40 o 
  -7  -4   3        3.18        3.73      1.99 o 
  -6  -4   3      101.51       95.19      4.30 o 
  -5  -4   3        2.17        0.99      0.48 o 
  -4  -4   3      140.78      147.82      4.68 o 
  -3  -4   3        0.08        0.01      0.43 o 
  -2  -4   3        0.80        2.93      0.52 o 
  -1  -4   3      604.27      631.84      5.73 o 
   0  -4   3      219.08      210.97      4.82 o 
   1  -4   3        5.13        9.93      1.69 o 
   2  -4   3     2955.60     3105.56     17.35 o 
   3  -4   3        5.80        4.99      0.89 o 
   4  -4   3        7.55        1.17      0.64 o 
   5  -4   3       20.88       21.86      2.84 o 
   6  -4   3      166.25      158.02      7.85 o 
   7  -4   3       30.23       24.33      3.87 o 
   8  -4   3       68.90       66.32      6.10 o 
   9  -4   3       21.89       16.15      3.46 o 
  -9  -3   3       89.30       98.33     10.96 o 
  -8  -3   3        1.83        2.00      1.67 o 
  -7  -3   3       11.97       12.86      1.83 o 
  -6  -3   3        7.46        7.15      1.24 o 
  -5  -3   3       60.87       68.61      2.48 o 
  -4  -3   3      126.11      113.84      2.67 o 
  -3  -3   3      570.10      554.34      7.53 o 
  -2  -3   3       31.04       40.33      1.25 o 
  -1  -3   3      248.64      277.59      3.77 o 
   0  -3   3     1704.70     1625.33     12.05 o 
   1  -3   3        1.65        0.26      0.25 o 
   2  -3   3       98.68      101.53      2.63 o 
   3  -3   3      536.96      637.98      8.50 o 
   4  -3   3      606.22      658.36     12.73 o 
   5  -3   3      263.09      279.18      9.20 o 
   6  -3   3       17.28       18.65      2.87 o 
   7  -3   3        7.14        6.16      1.81 o 
   8  -3   3       24.91       31.57      3.52 o 
   9  -3   3        3.86        0.92      2.03 o 
 -10  -2   3       18.77       10.32      4.01 o 
  -9  -2   3        0.64        2.45      2.40 o 
  -8  -2   3       30.61       27.72      3.42 o 
  -7  -2   3      170.50      167.57      4.66 o 
  -6  -2   3       47.56       48.25      1.96 o 
  -5  -2   3      319.45      316.33      4.99 o 
  -4  -2   3      137.79      159.82      4.21 o 
  -3  -2   3      135.02      115.65      2.39 o 
  -2  -2   3      150.61      150.63      4.89 o 
  -1  -2   3     7459.53     6934.03     18.54 o 
   0  -2   3      119.53      126.51      2.08 o 
   1  -2   3      366.81      379.33      3.03 o 
   2  -2   3      417.07      449.10      3.98 o 
   3  -2   3      873.27      819.51      8.61 o 
   4  -2   3       40.68       36.73      3.17 o 
   5  -2   3      204.15      206.76      7.98 o 
   6  -2   3      159.91      145.35      3.56 o 
   7  -2   3      506.85      550.13     15.54 o 
   8  -2   3      149.69      161.74     11.51 o 
   9  -2   3       35.04       30.16      3.72 o 
 -10  -1   3       55.53       55.23      8.79 o 
  -9  -1   3       68.22       53.02      7.85 o 
  -8  -1   3       10.69       12.69      2.33 o 
  -7  -1   3       92.07       82.44      7.26 o 
  -6  -1   3        3.86        4.25      0.98 o 
  -5  -1   3      277.86      276.89      5.04 o 
  -4  -1   3     1462.41     1563.54     10.58 o 
  -3  -1   3     2181.83     2374.28     20.31 o 
  -2  -1   3    10574.09     9338.94     35.88 o 
  -1  -1   3     1326.04     1321.76      6.69 o 
   0  -1   3        2.26        4.52      0.78 o 
   1  -1   3       95.63      102.15      2.40 o 
   2  -1   3       70.20       61.51      2.18 o 
   3  -1   3     2172.70     2211.14     16.22 o 
   4  -1   3       78.69       64.36      3.33 o 
   5  -1   3      138.89      135.86      4.74 o 
   6  -1   3     1059.88     1005.21     19.71 o 
   7  -1   3        0.42        1.60      1.52 o 
   8  -1   3      126.28      117.26      7.97 o 
   9  -1   3        1.59        2.32      1.73 o 
 -10   0   3       30.58       34.61      6.89 o 
  -9   0   3        4.50        5.13      2.93 o 
  -8   0   3       65.67       54.63      3.63 o 
  -7   0   3        0.42        2.91      1.31 o 
  -6   0   3       17.18       20.89      2.38 o 
  -5   0   3       66.53       74.20      2.82 o 
  -4   0   3     1118.22     1158.34      9.70 o 
  -3   0   3      603.16      585.92     10.41 o 
  -2   0   3     2989.58     2772.14     13.92 o 
  -1   0   3     7417.75     6594.42     15.82 o 
   0   0   3     1150.82     1222.26     16.72 o 
   1   0   3      613.14      638.46      5.46 o 
   2   0   3      176.96      211.24      4.09 o 
   3   0   3     1171.05     1246.70     28.13 o 
   4   0   3      252.44      251.03     13.24 o 
   5   0   3      215.13      226.75     13.95 o 
   6   0   3       51.36       43.79      4.26 o 
   7   0   3        2.88        2.73      1.50 o 
   8   0   3        0.14        0.34      1.86 o 
   9   0   3        2.54        1.10      2.41 o 
 -10   1   3        9.34       19.67      5.19 o 
  -9   1   3       18.68       14.87      2.75 o 
  -8   1   3       55.49       55.31      4.43 o 
  -7   1   3       24.65       30.71      3.09 o 
  -6   1   3      132.64      135.40      6.00 o 
  -5   1   3      373.17      432.64      7.99 o 
  -4   1   3     1033.65     1099.91     17.77 o 
  -3   1   3      242.06      273.96      6.30 o 
  -2   1   3      138.91      130.11      5.81 o 
  -1   1   3     6859.44     6286.52     39.71 o 
   0   1   3      159.84      216.82      5.28 o 
   1   1   3     4152.08     4159.53     22.40 o 
   2   1   3      518.05      510.66      6.11 o 
   3   1   3      836.67      858.24      8.95 o 
   4   1   3      413.33      408.14     15.87 o 
   5   1   3       54.34       46.99      5.85 o 
   6   1   3       64.09       60.41      7.17 o 
   7   1   3        3.98        4.75      3.30 o 
   8   1   3       30.86       34.65      6.50 o 
 -10   2   3        7.89        6.44      3.04 o 
  -9   2   3       74.05       81.81      5.84 o 
  -8   2   3      149.97      157.98      7.67 o 
  -7   2   3      165.85      159.98      7.36 o 
  -6   2   3       62.32       73.40      6.44 o 
  -5   2   3        1.82       -0.59      1.54 o 
  -4   2   3        0.29        2.32      0.86 o 
  -3   2   3      418.14      445.25     14.74 o 
  -2   2   3      614.03      635.38     10.84 o 
  -1   2   3      226.17      188.88      5.76 o 
   0   2   3      352.85      346.48      4.54 o 
   1   2   3      938.69      992.63      8.55 o 
   2   2   3        7.33        3.78      0.71 o 
   3   2   3       83.57      107.12      3.40 o 
   4   2   3      487.12      458.48     18.37 o 
   5   2   3      266.69      271.78     14.68 o 
   6   2   3       30.72       30.80      5.56 o 
   7   2   3        2.25        3.81      2.45 o 
   8   2   3        2.89        2.11      2.66 o 
 -10   3   3       13.63       18.32      5.17 o 
  -9   3   3        1.46        3.09      1.67 o 
  -8   3   3      100.85      101.16      6.53 o 
  -7   3   3      276.66      263.92     14.01 o 
  -6   3   3       24.01       22.57      3.85 o 
  -5   3   3      696.82      703.67     20.17 o 
  -4   3   3        8.01       17.65      3.30 o 
  -3   3   3     1145.03     1165.27     23.93 o 
  -2   3   3      320.46      354.62      9.06 o 
  -1   3   3      223.30      218.02      7.03 o 
   0   3   3       35.58       47.43      2.52 o 
   1   3   3      468.65      496.24     11.60 o 
   2   3   3       26.80       26.40      2.01 o 
   3   3   3      530.48      515.35      8.83 o 
   4   3   3       29.78       36.97      3.59 o 
   5   3   3       78.67       83.52      5.82 o 
   6   3   3       14.83       14.17      3.90 o 
   7   3   3       86.62       94.59     10.30 o 
 -10   4   3        1.64        2.31      2.66 o 
  -9   4   3       29.26       30.25      3.92 o 
  -8   4   3        1.13        7.45      3.14 o 
  -7   4   3      393.68      419.68     18.85 o 
  -6   4   3     1186.80     1171.49     29.77 o 
  -5   4   3        2.89        1.89      2.42 o 
  -4   4   3       43.05       53.47      6.01 o 
  -3   4   3      275.32      236.52      9.03 o 
  -2   4   3        5.63        1.92      1.10 o 
  -1   4   3       61.04       56.96      7.12 o 
   0   4   3      546.18      550.78      9.37 o 
   1   4   3      413.86      418.39      8.15 o 
   2   4   3       81.74       76.22      5.10 o 
   3   4   3        0.09        1.60      2.87 o 
   4   4   3       26.51       25.36      3.20 o 
   5   4   3       49.61       49.12      4.63 o 
   6   4   3       10.11       20.30      4.79 o 
   7   4   3        0.81       -1.92      3.80 o 
 -10   5   3       36.67       43.87      5.14 o 
  -9   5   3       22.47       19.30      4.94 o 
  -8   5   3        2.41        0.83      2.08 o 
  -7   5   3        2.30        3.24      2.71 o 
  -6   5   3      240.68      236.48     14.48 o 
  -5   5   3      139.21      135.33     11.36 o 
  -4   5   3      345.66      341.72     11.27 o 
  -3   5   3       46.89       51.62      4.31 o 
  -2   5   3      148.58      145.91     15.58 o 
  -1   5   3        0.80        0.10      2.37 o 
   0   5   3      277.54      268.41      6.86 o 
   1   5   3       16.28       13.61      1.75 o 
   2   5   3      481.83      469.38     10.14 o 
   3   5   3       59.21       52.08      4.66 o 
   4   5   3       38.10       46.45      4.57 o 
   5   5   3       21.01       20.09      3.11 o 
   6   5   3        6.79        3.57      2.12 o 
 -10   6   3        6.49       15.46      4.99 o 
  -9   6   3        0.00        2.95      2.34 o 
  -8   6   3       30.81       24.72      5.63 o 
  -7   6   3      508.22      528.41     16.51 o 
  -6   6   3      314.18      322.79     12.45 o 
  -5   6   3       17.29       10.37      2.46 o 
  -4   6   3        9.97        6.88      1.86 o 
  -3   6   3        0.47        1.02      1.89 o 
  -2   6   3      606.49      567.02     15.09 o 
  -1   6   3        8.50        8.90      2.01 o 
   0   6   3        0.08       -0.23      2.02 o 
   1   6   3      605.27      588.31     13.76 o 
   2   6   3       35.06       32.70      2.97 o 
   3   6   3        0.23       -0.87      1.51 o 
   4   6   3       61.92       55.87      5.43 o 
   5   6   3        0.12        1.05      2.39 o 
  -9   7   3       29.83       40.91     10.33 o 
  -8   7   3        4.06        1.89      1.64 o 
  -7   7   3        0.02       -0.74      1.76 o 
  -6   7   3       10.10       10.10      2.47 o 
  -5   7   3       27.14       22.62      3.53 o 
  -4   7   3        1.76        3.82      2.95 o 
  -3   7   3       70.90       72.44      5.88 o 
  -2   7   3       27.45       22.50      3.45 o 
  -1   7   3       44.21       48.67      3.53 o 
   0   7   3       73.92       69.85      4.22 o 
   1   7   3       21.00       22.78      2.54 o 
   2   7   3       31.22       33.65      3.28 o 
   3   7   3        2.62        1.74      1.61 o 
   4   7   3       28.87       31.84      4.52 o 
  -8   8   3        0.21        0.86      1.71 o 
  -7   8   3        1.44        1.59      1.80 o 
  -6   8   3       34.64       38.11      4.88 o 
  -5   8   3       78.07       70.13      6.55 o 
  -4   8   3        0.48        1.31      2.60 o 
  -3   8   3       52.49       56.97      7.98 o 
  -2   8   3      102.53       99.06      7.37 o 
  -1   8   3      148.21      154.50      6.79 o 
   0   8   3        0.16       -1.14      1.14 o 
   1   8   3       10.20        7.88      2.46 o 
   2   8   3       22.95       19.77      3.53 o 
   3   8   3       50.42       51.00      7.92 o 
  -7   9   3        6.73        5.76      4.73 o 
  -6   9   3        0.01       -1.66      1.66 o 
  -5   9   3        9.38       10.71      2.86 o 
  -4   9   3        0.01        0.50      3.60 o 
  -3   9   3        3.59       -0.18      1.57 o 
  -2   9   3        7.45        8.22      2.56 o 
  -1   9   3        0.56       -1.51      1.68 o 
   0   9   3       53.93       61.91      6.33 o 
   1   9   3        0.95        2.38      1.94 o 
  -6  10   3        4.56        3.41      1.87 o 
  -5  10   3        3.17        2.67      2.64 o 
  -4  10   3        6.67        9.73      2.90 o 
  -3  10   3        1.23        1.44      2.15 o 
  -2  10   3        5.74        5.12      3.46 o 
  -1  10   3        0.29       -1.44      1.68 o 
   0 -12   4        0.23       -0.63      1.21 o 
   1 -12   4        9.81       14.20      4.19 o 
   2 -12   4        4.57        3.38      1.79 o 
   3 -12   4       25.59       28.25      6.93 o 
   4 -12   4       34.02       38.70      5.36 o 
  -2 -11   4       44.77       49.20      6.15 o 
  -1 -11   4        0.04        1.17      1.21 o 
   0 -11   4       77.47       74.14      5.41 o 
   1 -11   4       52.10       56.76      5.79 o 
   2 -11   4       19.94       14.91      3.09 o 
   3 -11   4       11.83        6.12      4.82 o 
   4 -11   4        1.55        4.03      2.16 o 
   5 -11   4        0.65        3.35      1.70 o 
   6 -11   4       98.04      121.31      9.03 o 
  -4 -10   4        2.79        0.09      3.53 o 
  -3 -10   4        0.48       -0.70      1.37 o 
  -2 -10   4       37.69       36.65      3.56 o 
  -1 -10   4        0.01       -1.19      1.30 o 
   0 -10   4       47.02       48.14      4.12 o 
   1 -10   4       55.94       56.53      8.55 o 
   2 -10   4       33.05       25.53      3.84 o 
   3 -10   4       37.60       43.05      4.90 o 
   4 -10   4       14.24       15.87      3.30 o 
   5 -10   4        6.31        6.85      5.74 o 
   6 -10   4       26.25       40.42      5.43 o 
   7 -10   4        2.23        2.42      4.09 o 
  -5  -9   4       90.25      105.99      8.34 o 
  -4  -9   4        0.00       -1.11      1.70 o 
  -3  -9   4        1.32        0.12      1.44 o 
  -2  -9   4       29.44       25.46      2.85 o 
  -1  -9   4        2.21        1.99      1.19 o 
   0  -9   4       15.88        9.58      2.33 o 
   1  -9   4      488.04      489.92     14.72 o 
   2  -9   4      993.60     1074.68     39.19 o 
   3  -9   4      384.20      372.64     15.12 o 
   4  -9   4       33.33       35.78      4.27 o 
   5  -9   4       37.89       39.87      4.53 o 
   6  -9   4        4.74        5.68      1.93 o 
   7  -9   4       11.17       14.44      5.16 o 
   8  -9   4        0.00        4.20      4.96 o 
  -6  -8   4       10.79       14.42      4.91 o 
  -5  -8   4       84.99       95.61      7.61 o 
  -4  -8   4        0.04        0.13      1.20 o 
  -3  -8   4       48.86       55.23      3.93 o 
  -2  -8   4        8.36        5.39      1.41 o 
  -1  -8   4       69.87       71.34      4.35 o 
   0  -8   4       12.97       11.05      2.14 o 
   1  -8   4       28.91       28.48      4.84 o 
   2  -8   4      178.19      181.69     16.03 o 
   3  -8   4       23.91       19.08      1.61 o 
   4  -8   4        9.50        6.07      1.12 o 
   5  -8   4       49.36       53.87      3.46 o 
   6  -8   4        2.29        0.41      0.87 o 
   7  -8   4       13.41       15.26      5.30 o 
   8  -8   4        0.38       -0.15      2.86 o 
  -7  -7   4        3.01        6.64      2.99 o 
  -6  -7   4      397.45      422.26     14.52 o 
  -5  -7   4      237.27      230.66     11.06 o 
  -4  -7   4      174.45      183.94      9.18 o 
  -3  -7   4      123.86      117.89      7.04 o 
  -2  -7   4       87.34       76.72      4.08 o 
  -1  -7   4     1075.00     1141.81     15.81 o 
   0  -7   4       30.14       34.34      3.31 o 
   1  -7   4       43.86       46.71      3.98 o 
   2  -7   4      615.76      633.09     26.42 o 
   3  -7   4      183.25      205.87      5.06 o 
   4  -7   4       61.38       57.15      3.14 o 
   5  -7   4      249.75      254.77      7.20 o 
   6  -7   4      175.91      157.39      6.18 o 
   7  -7   4      243.91      233.26     10.49 o 
   8  -7   4       10.04       14.74      3.46 o 
   9  -7   4       14.33       20.21      3.95 o 
  -8  -6   4       29.20       36.38      6.43 o 
  -7  -6   4       10.42       14.03      3.95 o 
  -6  -6   4        8.02        6.92      2.62 o 
  -5  -6   4      221.86      221.34      6.90 o 
  -4  -6   4        6.27        2.62      1.01 o 
  -3  -6   4       78.33       86.90      3.38 o 
  -2  -6   4      838.83      835.45     15.45 o 
  -1  -6   4       22.72       25.27      2.19 o 
   0  -6   4      520.93      515.86     11.67 o 
   1  -6   4       13.97       10.75      1.87 o 
   2  -6   4      159.53      143.79      4.56 o 
   3  -6   4        1.66        2.81      0.76 o 
   4  -6   4       29.51       32.60      2.35 o 
   5  -6   4       18.01       12.77      1.81 o 
   6  -6   4      265.40      235.93      7.31 o 
   7  -6   4        8.42        6.99      2.29 o 
   8  -6   4        5.71        7.45      2.40 o 
   9  -6   4       14.83        8.96      2.67 o 
  -8  -5   4       64.88       81.20      9.36 o 
  -7  -5   4       23.67       22.67      4.79 o 
  -6  -5   4       40.61       46.05      6.09 o 
  -5  -5   4       25.65       28.51      2.10 o 
  -4  -5   4        0.23       -0.01      0.58 o 
  -3  -5   4        1.73        1.23      0.58 o 
  -2  -5   4     1104.34     1114.60      8.94 o 
  -1  -5   4     1593.46     1801.34     10.08 o 
   0  -5   4     1126.86     1111.13     15.49 o 
   1  -5   4      273.21      267.36      7.02 o 
   2  -5   4      458.49      475.73      9.91 o 
   3  -5   4      289.72      308.83      6.50 o 
   4  -5   4      284.40      291.96      6.95 o 
   5  -5   4        3.09        4.12      1.68 o 
   6  -5   4      213.40      208.54      6.65 o 
   7  -5   4       17.33       17.12      5.77 o 
   8  -5   4       53.04       44.60      5.11 o 
   9  -5   4        0.38       -0.64      1.82 o 
  -9  -4   4       69.39       70.37      9.39 o 
  -8  -4   4       10.64        8.41      2.20 o 
  -7  -4   4      194.02      207.81      9.27 o 
  -6  -4   4       82.56       76.17      3.56 o 
  -5  -4   4      153.87      156.73      3.59 o 
  -4  -4   4       99.33       99.04      2.64 o 
  -3  -4   4       17.19       15.23      0.94 o 
  -2  -4   4       18.88       19.41      1.07 o 
  -1  -4   4     2685.33     2904.11     12.02 o 
   0  -4   4      380.81      479.77      6.95 o 
   1  -4   4     2835.48     2774.46     16.71 o 
   2  -4   4       10.89       14.41      1.61 o 
   3  -4   4      151.77      135.32      3.38 o 
   4  -4   4       38.25       46.07      2.32 o 
   5  -4   4        4.51        2.90      0.89 o 
   6  -4   4       73.96       77.64      5.80 o 
   7  -4   4      119.98      113.11      7.39 o 
   8  -4   4        3.85        5.24      2.30 o 
   9  -4   4       69.27       88.68      7.53 o 
  -9  -3   4        9.71       14.14      4.16 o 
  -8  -3   4        3.58        5.07      1.67 o 
  -7  -3   4      151.05      151.62      7.75 o 
  -6  -3   4        0.49        1.39      0.73 o 
  -5  -3   4       23.68       21.86      0.93 o 
  -4  -3   4       52.30       52.65      2.23 o 
  -3  -3   4      437.13      402.38      6.56 o 
  -2  -3   4       30.07       22.19      1.12 o 
  -1  -3   4      531.95      571.72      6.85 o 
   0  -3   4      303.30      340.76      4.20 o 
   1  -3   4      616.19      590.25      4.56 o 
   2  -3   4        3.53        2.31      0.49 o 
   3  -3   4        3.69        7.41      0.89 o 
   4  -3   4      264.90      265.99      5.86 o 
   5  -3   4      499.63      481.92      9.25 o 
   6  -3   4      241.93      242.05     12.28 o 
   7  -3   4        6.02        9.20      2.21 o 
   8  -3   4       17.01       15.89      2.64 o 
   9  -3   4       40.72       37.09      4.13 o 
 -10  -2   4       22.62       24.48      6.21 o 
  -9  -2   4       19.33        8.17      3.73 o 
  -8  -2   4      204.03      197.39     10.77 o 
  -7  -2   4       11.64       10.92      2.24 o 
  -6  -2   4      170.81      143.88      4.34 o 
  -5  -2   4       23.96       20.87      1.42 o 
  -4  -2   4        0.74        3.32      1.07 o 
  -3  -2   4     1214.42     1108.13     21.80 o 
  -2  -2   4      914.37      929.00      7.65 o 
  -1  -2   4      164.16      199.74      2.89 o 
   0  -2   4      700.76      674.28      5.90 o 
   1  -2   4       86.56       93.82      2.45 o 
   2  -2   4      130.20      109.39      3.20 o 
   3  -2   4      486.45      505.09     16.35 o 
   4  -2   4       78.84       90.00      2.99 o 
   5  -2   4      120.10      112.73      4.13 o 
   6  -2   4      183.86      179.76      8.68 o 
   7  -2   4       55.74       52.45      7.47 o 
   8  -2   4       51.42       50.19      5.35 o 
   9  -2   4        0.03        1.73      2.35 o 
 -10  -1   4        3.77        4.03      3.75 o 
  -9  -1   4        1.61        1.75      1.45 o 
  -8  -1   4        2.77        2.41      2.26 o 
  -7  -1   4       12.16        9.58      1.64 o 
  -6  -1   4      317.92      325.34      6.67 o 
  -5  -1   4      139.64      131.14      3.09 o 
  -4  -1   4        1.54        0.39      0.76 o 
  -3  -1   4      657.20      647.67     20.64 o 
  -2  -1   4       34.70       27.31      1.01 o 
  -1  -1   4       22.26       21.72      1.05 o 
   0  -1   4     1637.54     1631.28     13.44 o 
   1  -1   4      142.74      143.82      3.24 o 
   2  -1   4      485.96      502.61      7.04 o 
   3  -1   4      246.37      251.60      5.39 o 
   4  -1   4       73.36       83.87      3.80 o 
   5  -1   4      241.70      228.63      6.23 o 
   6  -1   4       18.83       14.41      3.61 o 
   7  -1   4        0.01       -1.13      4.63 o 
   8  -1   4      207.47      212.79     18.69 o 
   9  -1   4        0.85       -2.23      2.46 o 
 -10   0   4        8.05       11.20      4.25 o 
  -9   0   4        1.09        0.55      1.24 o 
  -8   0   4        3.97        4.69      2.18 o 
  -7   0   4       10.96        5.13      2.70 o 
  -6   0   4       78.67       80.80      3.15 o 
  -5   0   4      312.77      259.88      5.01 o 
  -4   0   4     1511.30     1748.23     12.71 o 
  -3   0   4        0.27        0.93      0.41 o 
  -2   0   4      141.27      124.33      3.77 o 
  -1   0   4       53.95       55.14      1.97 o 
   0   0   4      283.00      290.44      4.76 o 
   1   0   4     2615.48     2659.33     16.26 o 
   2   0   4     1831.52     1950.27     15.48 o 
   3   0   4        2.47        5.63      1.10 o 
   4   0   4      114.70      121.90      5.10 o 
   5   0   4        3.97        4.21      2.39 o 
   6   0   4       68.30       63.13      7.73 o 
   7   0   4       78.50       64.70      8.37 o 
   8   0   4       17.36       17.97      5.06 o 
 -10   1   4        6.34        2.88      2.67 o 
  -9   1   4        0.36       -0.22      1.87 o 
  -8   1   4       11.51       13.05      2.32 o 
  -7   1   4      352.19      345.99     12.03 o 
  -6   1   4        0.48       -0.70      0.70 o 
  -5   1   4      319.00      310.80      6.70 o 
  -4   1   4     1000.72     1113.94     13.98 o 
  -3   1   4     1707.07     1755.87     17.15 o 
  -2   1   4        6.12       11.24      2.56 o 
  -1   1   4      350.78      338.62      7.49 o 
   0   1   4        6.01        4.70      1.06 o 
   1   1   4     1558.74     1649.55     11.42 o 
   2   1   4       63.84       68.95      2.33 o 
   3   1   4      838.12      860.41     10.59 o 
   4   1   4       86.57       98.97      8.41 o 
   5   1   4       16.53       14.10      3.70 o 
   6   1   4        8.51        4.37      2.55 o 
   7   1   4        0.70       -0.66      2.10 o 
   8   1   4      128.46      133.53     12.80 o 
 -10   2   4       11.39        9.63      3.42 o 
  -9   2   4        3.59        6.20      2.94 o 
  -8   2   4       16.62       16.97      2.57 o 
  -7   2   4       55.15       56.83      4.46 o 
  -6   2   4        0.03        1.33      2.16 o 
  -5   2   4        0.22        0.11      1.39 o 
  -4   2   4      570.49      536.01     15.34 o 
  -3   2   4     1158.35     1189.21     22.31 o 
  -2   2   4        0.10        0.74      1.09 o 
  -1   2   4      712.35      662.34     11.46 o 
   0   2   4     1218.10     1286.02     32.78 o 
   1   2   4      322.22      357.37      7.00 o 
   2   2   4      298.78      312.36      6.30 o 
   3   2   4      294.59      310.17      9.09 o 
   4   2   4        0.24       -0.32      0.89 o 
   5   2   4       41.37       36.66      5.92 o 
   6   2   4        0.16        1.69      2.04 o 
   7   2   4       19.49       14.80      4.41 o 
 -10   3   4       18.85       20.10      4.75 o 
  -9   3   4        0.04        0.81      1.40 o 
  -8   3   4        2.10       -0.18      1.36 o 
  -7   3   4      180.71      197.10     11.91 o 
  -6   3   4       62.20       66.13      6.68 o 
  -5   3   4       46.54       45.22      5.33 o 
  -4   3   4     1367.85     1414.04     28.19 o 
  -3   3   4      265.41      278.61     12.14 o 
  -2   3   4      231.36      208.59      7.32 o 
  -1   3   4       53.23       54.77      3.70 o 
   0   3   4      411.29      442.18      8.90 o 
   1   3   4     3317.02     3271.14     30.19 o 
   2   3   4       23.65       21.10      1.83 o 
   3   3   4        4.88        1.62      4.29 o 
   4   3   4      441.75      428.11     22.13 o 
   5   3   4        6.54        6.58      1.92 o 
   6   3   4        4.60        5.03      2.71 o 
   7   3   4       81.71       75.27      9.77 o 
 -10   4   4        0.43        3.28      3.18 o 
  -9   4   4       13.84        7.31      2.04 o 
  -8   4   4       94.42      113.48     10.29 o 
  -7   4   4      129.59      150.66     11.25 o 
  -6   4   4       36.95       35.60      5.47 o 
  -5   4   4       31.30       36.59      5.35 o 
  -4   4   4        4.13        2.42      2.00 o 
  -3   4   4        3.00        3.67      1.41 o 
  -2   4   4       17.55       12.14      3.76 o 
  -1   4   4        2.70        2.44      2.31 o 
   0   4   4      983.61      902.90     11.17 o 
   1   4   4        5.25        2.11      0.77 o 
   2   4   4        9.35       12.88      2.23 o 
   3   4   4       38.61       40.57      4.04 o 
   4   4   4       82.56       73.52      5.63 o 
   5   4   4        0.01        0.21      1.22 o 
   6   4   4       12.30       11.12      3.81 o 
 -10   5   4       14.33       13.40      4.21 o 
  -9   5   4        3.77        4.34      2.33 o 
  -8   5   4       27.03       41.61      6.67 o 
  -7   5   4      695.97      687.07     25.32 o 
  -6   5   4      548.73      566.70     22.48 o 
  -5   5   4       50.04       46.24      7.24 o 
  -4   5   4       11.56       15.97      2.66 o 
  -3   5   4      118.10      129.45      6.94 o 
  -2   5   4       30.97       39.06      3.94 o 
  -1   5   4        0.07       -0.30      0.88 o 
   0   5   4      462.91      453.35     11.25 o 
   1   5   4      417.26      439.49      9.40 o 
   2   5   4      172.28      168.89     11.75 o 
   3   5   4       18.06       15.69      5.30 o 
   4   5   4        2.66        5.71      2.12 o 
   5   5   4        0.04        0.27      1.22 o 
  -9   6   4        0.01       -0.27      2.37 o 
  -8   6   4       51.78       45.36      7.11 o 
  -7   6   4       90.08      111.82      7.86 o 
  -6   6   4      222.82      227.80     10.73 o 
  -5   6   4      185.33      183.59      9.43 o 
  -4   6   4        1.01        1.02      1.33 o 
  -3   6   4       83.68       79.73      6.00 o 
  -2   6   4        4.04        4.91      1.85 o 
  -1   6   4        0.17        0.55      0.87 o 
   0   6   4       90.23       81.34      4.20 o 
   1   6   4       70.36       67.52      4.04 o 
   2   6   4        0.03        1.83      1.55 o 
   3   6   4       72.72       75.64      6.24 o 
   4   6   4        2.09        2.30      1.87 o 
   5   6   4       37.78       30.01      4.43 o 
  -9   7   4        3.84        9.28      2.61 o 
  -8   7   4        8.54        7.48      5.50 o 
  -7   7   4       18.00       21.85      3.83 o 
  -6   7   4       34.65       24.25      3.94 o 
  -5   7   4       62.83       68.88      6.17 o 
  -4   7   4       48.82       40.06      4.76 o 
  -3   7   4       60.89       46.55      4.91 o 
  -2   7   4        3.44        2.56      1.22 o 
  -1   7   4        0.74       -0.01      1.04 o 
   0   7   4       37.57       33.81      5.93 o 
   1   7   4       52.90       65.00      5.94 o 
   2   7   4        1.45        1.01      1.83 o 
   3   7   4       63.90       66.54      6.45 o 
  -8   8   4        2.64        0.58      1.56 o 
  -7   8   4       23.43       24.76      4.18 o 
  -6   8   4       68.01       86.17      8.78 o 
  -5   8   4        9.08        9.34      2.68 o 
  -4   8   4      123.26      127.80      8.84 o 
  -3   8   4       12.44       18.50      3.58 o 
  -2   8   4       70.96       73.11      6.58 o 
  -1   8   4       27.15       29.07      4.33 o 
   0   8   4        1.85        3.42      1.99 o 
   1   8   4        2.13        2.64      1.87 o 
   2   8   4       14.47       15.53      3.30 o 
  -7   9   4        0.36        3.05      2.55 o 
  -6   9   4        1.83        2.94      5.58 o 
  -5   9   4        0.18       -1.20      2.22 o 
  -4   9   4       19.69       37.05      8.93 o 
  -3   9   4        3.33        3.63      1.90 o 
  -2   9   4        0.33        1.85      2.48 o 
  -1   9   4        2.76        1.70      1.60 o 
   0   9   4        1.33       -1.17      1.83 o 
  -4  10   4        0.25       -0.89      1.92 o 
  -3  10   4       14.35       12.49      3.29 o 
   0 -12   5        0.04       -1.48      1.83 o 
   1 -12   5        0.25       -1.00      1.56 o 
   2 -12   5       23.79       27.47      5.08 o 
   3 -12   5        7.51        3.89      1.87 o 
   4 -12   5       32.67       43.24      5.61 o 
  -3 -11   5       15.43       18.98      4.74 o 
  -2 -11   5        5.41        9.14      2.62 o 
  -1 -11   5       24.51       23.95      3.52 o 
   0 -11   5       63.64       60.78      4.80 o 
   1 -11   5        7.38        3.84      3.47 o 
   2 -11   5        5.10        1.71      1.73 o 
   3 -11   5       12.06       16.79      5.97 o 
   4 -11   5        6.02        7.59      2.46 o 
   5 -11   5        4.49        6.22      2.13 o 
   6 -11   5        0.22       -3.44      3.99 o 
  -4 -10   5        2.70        0.28      2.14 o 
  -3 -10   5      156.24      172.80     10.25 o 
  -2 -10   5        9.24        5.71      1.47 o 
  -1 -10   5        0.18       -0.38      1.15 o 
   0 -10   5        1.28        2.74      1.43 o 
   1 -10   5        3.15        2.31      1.39 o 
   2 -10   5      170.67      146.81      8.69 o 
   3 -10   5      140.56      141.81      8.67 o 
   4 -10   5       29.13       22.97      3.79 o 
   5 -10   5       72.37       73.15      6.41 o 
   6 -10   5       26.74       37.11      7.94 o 
   7 -10   5        0.23        4.36      4.06 o 
  -5  -9   5       21.09       19.83      3.81 o 
  -4  -9   5        7.61        4.63      2.30 o 
  -3  -9   5        0.13        0.07      1.32 o 
  -2  -9   5        0.82        1.64      0.99 o 
  -1  -9   5        4.75        1.86      1.11 o 
   0  -9   5        8.93       11.23      2.36 o 
   1  -9   5      342.38      355.93     12.44 o 
   2  -9   5        7.77       13.45      3.89 o 
   3  -9   5       14.37       11.70      2.44 o 
   4  -9   5       26.88       19.95      3.89 o 
   5  -9   5       64.48       71.88      5.95 o 
   6  -9   5        1.48        0.01      2.77 o 
   7  -9   5       15.33       13.98      5.70 o 
  -6  -8   5       22.38       28.85      6.66 o 
  -5  -8   5       14.90       10.94      4.07 o 
  -4  -8   5       78.37       83.55      4.77 o 
  -3  -8   5       36.81       37.90      3.13 o 
  -2  -8   5      118.66      108.64      5.21 o 
  -1  -8   5       17.71       15.80      2.09 o 
   0  -8   5        3.43        2.37      1.63 o 
   1  -8   5      593.98      589.96     14.85 o 
   2  -8   5      386.49      377.59     12.37 o 
   3  -8   5        3.62        4.23      3.09 o 
   4  -8   5      353.53      344.85     14.39 o 
   5  -8   5       22.11       21.58      4.52 o 
   6  -8   5        0.60       -1.71      2.76 o 
   7  -8   5        2.02        8.47      4.05 o 
   8  -8   5       14.78       20.84      6.48 o 
  -7  -7   5       21.57       20.16      4.47 o 
  -6  -7   5      105.62       94.84      6.87 o 
  -5  -7   5        9.29        8.14      3.25 o 
  -4  -7   5       41.95       42.38      2.63 o 
  -3  -7   5       17.10       14.97      1.80 o 
  -2  -7   5      168.10      170.80      6.03 o 
  -1  -7   5        6.32        5.23      1.60 o 
   0  -7   5        0.39       -0.34      1.18 o 
   1  -7   5      275.00      268.48     11.91 o 
   2  -7   5      586.15      634.17     14.27 o 
   3  -7   5        4.56        0.30      1.24 o 
   4  -7   5       15.22       13.38      1.56 o 
   5  -7   5        0.47       -0.04      1.30 o 
   6  -7   5      104.50      105.80      7.90 o 
   7  -7   5        3.17        0.22      1.45 o 
   8  -7   5        1.49        6.24      2.18 o 
  -8  -6   5        1.78        5.13      3.09 o 
  -7  -6   5        0.46       -0.65      1.89 o 
  -6  -6   5      108.84      115.18      7.31 o 
  -5  -6   5       61.91       75.45      5.41 o 
  -4  -6   5        1.75        1.69      1.04 o 
  -3  -6   5      746.68      772.98      8.15 o 
  -2  -6   5       16.76       17.56      1.22 o 
  -1  -6   5      116.21      117.93      5.19 o 
   0  -6   5      487.08      510.33     11.49 o 
   1  -6   5       28.11       21.33      2.50 o 
   2  -6   5      225.52      245.00      8.04 o 
   3  -6   5      276.80      265.45     18.38 o 
   4  -6   5      109.53      117.20      4.31 o 
   5  -6   5      111.23      111.86      4.53 o 
   6  -6   5      224.05      209.10      9.29 o 
   7  -6   5        0.64       -0.30      1.58 o 
   8  -6   5       33.65       35.75      4.70 o 
  -8  -5   5       34.50       38.54      4.49 o 
  -7  -5   5        7.28        7.19      3.73 o 
  -6  -5   5      644.50      647.10     13.50 o 
  -5  -5   5      461.23      449.79      7.41 o 
  -4  -5   5      276.50      280.88      7.95 o 
  -3  -5   5       59.13       52.11      1.78 o 
  -2  -5   5        1.34        1.10      0.52 o 
  -1  -5   5      226.27      250.97      5.37 o 
   0  -5   5       18.14       13.60      4.32 o 
   1  -5   5        7.31        7.88      1.06 o 
   2  -5   5        7.25       10.55      1.36 o 
   3  -5   5      671.77      683.80     20.22 o 
   4  -5   5       25.52       27.50      2.03 o 
   5  -5   5       81.84       74.84      5.60 o 
   6  -5   5       73.36       56.80      5.28 o 
   7  -5   5      151.70      161.59      8.96 o 
   8  -5   5       22.00       22.06      4.69 o 
   9  -5   5        6.00        7.54      4.88 o 
  -9  -4   5        2.77        1.65      2.37 o 
  -8  -4   5      121.62      125.17     10.08 o 
  -7  -4   5        0.11        0.24      1.39 o 
  -6  -4   5       42.30       37.33      3.83 o 
  -5  -4   5       28.25       25.34      1.96 o 
  -4  -4   5      351.60      339.87      7.29 o 
  -3  -4   5      371.06      357.13      5.37 o 
  -2  -4   5      445.39      425.46      6.11 o 
  -1  -4   5      683.58      699.62      7.72 o 
   0  -4   5      602.58      655.74      9.85 o 
   1  -4   5       89.47       83.05      2.23 o 
   2  -4   5       12.32       15.20      1.19 o 
   3  -4   5      618.33      627.79      7.70 o 
   4  -4   5        0.19        0.79      0.61 o 
   5  -4   5      199.76      191.76      5.31 o 
   6  -4   5      111.11       98.76      6.44 o 
   7  -4   5        1.44        0.90      1.44 o 
   8  -4   5        0.33        2.89      2.27 o 
   9  -4   5        0.55        3.08      3.46 o 
  -9  -3   5        2.44        0.24      2.43 o 
  -8  -3   5       51.28       45.38      4.73 o 
  -7  -3   5        1.52       -0.11      2.27 o 
  -6  -3   5        3.12        0.93      1.31 o 
  -5  -3   5       94.54      104.18      6.03 o 
  -4  -3   5      886.82      858.47     20.32 o 
  -3  -3   5     1611.85     1612.35     27.55 o 
  -2  -3   5     1748.08     1781.26     13.14 o 
  -1  -3   5     2285.03     2476.39     18.76 o 
   0  -3   5      709.34      747.87      6.75 o 
   1  -3   5      159.56      148.63      3.23 o 
   2  -3   5      284.14      301.07      5.97 o 
   3  -3   5      432.63      465.83      9.74 o 
   4  -3   5     1203.92     1144.46     14.02 o 
   5  -3   5      172.67      170.98      7.84 o 
   6  -3   5      112.00      100.05      6.83 o 
   7  -3   5       27.58       24.03      3.66 o 
   8  -3   5      106.84       98.00      7.60 o 
 -10  -2   5        0.74        7.92      4.06 o 
  -9  -2   5       10.05        6.97      2.15 o 
  -8  -2   5       25.54       27.72      3.70 o 
  -7  -2   5       32.80       24.95      4.68 o 
  -6  -2   5       98.15       95.57      8.10 o 
  -5  -2   5       51.78       60.06      6.14 o 
  -4  -2   5     1011.61     1014.48     16.68 o 
  -3  -2   5       27.50       28.42      3.59 o 
  -2  -2   5      123.77      105.18      2.32 o 
  -1  -2   5      541.02      584.68      6.25 o 
   0  -2   5       17.10       21.15      1.07 o 
   1  -2   5        4.93        5.41      1.13 o 
   2  -2   5      842.17      871.69     19.42 o 
   3  -2   5       11.12       11.68      1.33 o 
   4  -2   5      434.77      401.68      8.70 o 
   5  -2   5      156.61      152.38     11.28 o 
   6  -2   5        0.29        1.71      2.57 o 
   7  -2   5        1.01       -1.98      1.98 o 
   8  -2   5        0.54        2.64      3.15 o 
 -10  -1   5        4.61        1.54      1.67 o 
  -9  -1   5      135.97      135.70     13.09 o 
  -8  -1   5      120.66      108.37      9.57 o 
  -7  -1   5        9.37        7.35      1.33 o 
  -6  -1   5        0.94        1.73      0.80 o 
  -5  -1   5        0.64        1.07      2.08 o 
  -4  -1   5       67.89       58.34      2.84 o 
  -3  -1   5        0.52        4.25      0.83 o 
  -2  -1   5       54.45       50.54      1.48 o 
  -1  -1   5      529.86      518.60      5.67 o 
   0  -1   5      779.58      787.23      7.93 o 
   1  -1   5      145.69      133.28      2.75 o 
   2  -1   5        8.82       16.01      1.49 o 
   3  -1   5        0.29        0.56      0.64 o 
   4  -1   5      529.17      520.46      9.03 o 
   5  -1   5        7.50        5.85      2.87 o 
   6  -1   5      112.18      114.69     10.55 o 
   7  -1   5        6.62        7.34      3.24 o 
   8  -1   5       42.25       47.09      8.27 o 
 -10   0   5        2.36       -0.33      1.66 o 
  -9   0   5       28.11       21.76      4.64 o 
  -8   0   5       83.31       66.71      7.54 o 
  -7   0   5      407.15      413.51     10.10 o 
  -6   0   5       45.36       39.43      2.11 o 
  -5   0   5      815.81      804.13      7.59 o 
  -4   0   5      533.04      567.56      8.63 o 
  -3   0   5        0.78       -0.22      0.52 o 
  -2   0   5      297.32      286.74      4.79 o 
  -1   0   5      594.59      563.49      8.31 o 
   0   0   5       98.14      104.88      3.23 o 
   1   0   5       10.15       19.15      1.35 o 
   2   0   5       18.25       16.07      0.96 o 
   3   0   5       12.36        8.81      0.97 o 
   4   0   5        1.70        4.50      1.08 o 
   5   0   5      196.14      179.82     12.56 o 
   6   0   5       10.69        2.54      2.23 o 
   7   0   5      186.40      178.07     14.29 o 
   8   0   5       20.82       23.09      5.96 o 
 -10   1   5        0.01        5.41      3.22 o 
  -9   1   5        7.96        5.75      2.47 o 
  -8   1   5       34.65       38.93      3.68 o 
  -7   1   5        0.35        0.87      1.05 o 
  -6   1   5       96.27       89.01      3.69 o 
  -5   1   5       12.23        9.30      1.17 o 
  -4   1   5       47.79       52.58      3.63 o 
  -3   1   5     1413.15     1423.00     12.81 o 
  -2   1   5       89.39       73.12      3.16 o 
  -1   1   5     1018.32     1040.92     13.89 o 
   0   1   5       43.27       55.38      3.46 o 
   1   1   5        0.00        1.20      0.85 o 
   2   1   5       70.69       68.16      2.03 o 
   3   1   5      212.63      198.64      8.22 o 
   4   1   5       47.59       33.16      5.30 o 
   5   1   5       48.19       46.90      6.72 o 
   6   1   5       45.44       47.23      7.25 o 
   7   1   5        2.13       -3.84      3.84 o 
 -10   2   5       17.99       17.07      4.83 o 
  -9   2   5        3.23        1.28      2.28 o 
  -8   2   5        0.58       -0.43      1.29 o 
  -7   2   5        0.23        0.43      1.16 o 
  -6   2   5       98.57       82.28      5.19 o 
  -5   2   5        6.17        3.58      1.36 o 
  -4   2   5        0.70        1.06      1.28 o 
  -3   2   5       17.02       14.78      2.77 o 
  -2   2   5      607.53      563.17     15.94 o 
  -1   2   5      908.75      900.38     29.90 o 
   0   2   5     1517.64     1581.69     20.23 o 
   1   2   5      604.71      648.84     12.82 o 
   2   2   5       60.33       61.68      2.87 o 
   3   2   5      344.69      350.96     10.03 o 
   4   2   5        4.40        4.49      1.32 o 
   5   2   5        6.64       11.86      3.73 o 
   6   2   5       63.85       77.17      9.41 o 
   7   2   5       34.05       32.83      6.71 o 
 -10   3   5       19.97       31.93      5.85 o 
  -9   3   5        0.13        5.81      3.42 o 
  -8   3   5      109.34      108.92      6.89 o 
  -7   3   5        8.24       10.78      3.02 o 
  -6   3   5        0.23        0.15      1.82 o 
  -5   3   5       93.19       90.36      7.62 o 
  -4   3   5       97.27       84.05      7.01 o 
  -3   3   5      163.24      165.83      9.77 o 
  -2   3   5      325.23      315.12      9.40 o 
  -1   3   5      510.68      475.76      8.40 o 
   0   3   5      141.41      163.06      6.95 o 
   1   3   5        5.91        5.03      1.42 o 
   2   3   5       37.26       30.75      3.23 o 
   3   3   5       32.01       29.31      6.44 o 
   4   3   5       15.57       15.11      2.58 o 
   5   3   5       25.69       23.13      5.23 o 
   6   3   5       95.15      115.42     11.96 o 
 -10   4   5        0.71       -1.55      3.01 o 
  -9   4   5       69.96       75.41      6.30 o 
  -8   4   5        0.42        2.28      2.61 o 
  -7   4   5       84.70       92.27      8.86 o 
  -6   4   5        1.98       -0.76      2.32 o 
  -5   4   5      169.82      156.99     10.75 o 
  -4   4   5       65.63       70.62      5.14 o 
  -3   4   5       49.84       51.14      4.33 o 
  -2   4   5       85.01       79.89      4.31 o 
  -1   4   5      233.09      229.18      5.18 o 
   0   4   5      308.00      300.02      6.25 o 
   1   4   5      140.72      143.49      7.47 o 
   2   4   5        6.52        4.95      1.48 o 
   3   4   5       18.99       14.59      2.48 o 
   4   4   5      192.35      178.90      8.88 o 
   5   4   5       24.09       28.87      6.06 o 
   6   4   5       11.52        2.49      2.40 o 
 -10   5   5       17.89        9.27      4.81 o 
  -9   5   5       71.71       85.81      9.64 o 
  -8   5   5       70.79       76.30      9.05 o 
  -7   5   5       13.22        7.61      3.43 o 
  -6   5   5      213.17      201.59     13.66 o 
  -5   5   5        0.11        0.00      1.40 o 
  -4   5   5       42.34       45.22      4.41 o 
  -3   5   5      170.87      191.76      8.86 o 
  -2   5   5        7.12        3.60      1.69 o 
  -1   5   5      506.93      496.99      8.87 o 
   0   5   5        3.26        4.70      1.25 o 
   1   5   5       90.33       86.14      6.22 o 
   2   5   5       50.54       41.60      7.12 o 
   3   5   5       18.85       19.92      3.27 o 
   4   5   5        1.12        2.22      1.56 o 
   5   5   5       36.52       40.06      7.45 o 
  -9   6   5        9.49        9.46      3.13 o 
  -8   6   5        2.07        0.18      2.23 o 
  -7   6   5        3.83        6.27      2.50 o 
  -6   6   5      118.17      115.45      7.75 o 
  -5   6   5       98.68      114.17      7.54 o 
  -4   6   5       41.70       43.24      5.57 o 
  -3   6   5       77.16       83.36      6.37 o 
  -2   6   5       41.39       56.73      4.25 o 
  -1   6   5       23.65       21.03      3.28 o 
   0   6   5        1.26        1.31      1.41 o 
   1   6   5        2.72        2.26      1.57 o 
   2   6   5       22.83       26.49      3.81 o 
   3   6   5        0.07        6.61      2.35 o 
   4   6   5        8.28       10.63      2.59 o 
  -8   7   5       35.26       40.77      5.31 o 
  -7   7   5       16.33        8.09      2.40 o 
  -6   7   5      113.88      102.26      8.80 o 
  -5   7   5       34.66       30.48      4.25 o 
  -4   7   5        1.97        5.09      6.25 o 
  -3   7   5       67.05       76.17      6.53 o 
  -2   7   5       26.03       37.01      4.64 o 
  -1   7   5        4.41        2.91      4.07 o 
   0   7   5      138.66      130.35      8.56 o 
   1   7   5       30.29       33.55      4.56 o 
   2   7   5       51.35       47.02      5.28 o 
   3   7   5       17.27       16.61      5.47 o 
  -7   8   5       18.41       24.48      4.28 o 
  -6   8   5       58.74       73.49      7.08 o 
  -5   8   5       77.18       84.26      7.30 o 
  -4   8   5        0.16        0.36      1.53 o 
  -3   8   5        4.15        3.76      2.01 o 
  -2   8   5       53.19       57.55      6.16 o 
  -1   8   5       17.15       21.03      8.70 o 
   0   8   5        1.59        3.32      2.02 o 
   1   8   5       16.10       19.52      3.87 o 
  -6   9   5        0.04       -1.45      2.45 o 
  -5   9   5       26.54       14.51      3.59 o 
  -4   9   5       14.09       14.45      3.47 o 
  -3   9   5        0.00        0.00      1.81 o 
  -2   9   5        7.65       11.55      3.35 o 
  -1   9   5        3.47        5.83      5.63 o 
  -1 -12   6        5.06        6.34      2.36 o 
   0 -12   6        1.07        1.40      1.78 o 
   1 -12   6       10.78       12.53      7.06 o 
   2 -12   6       25.55       27.97      4.25 o 
   3 -12   6        9.44       10.03      2.92 o 
   4 -12   6       26.44       24.24      4.18 o 
  -3 -11   6        0.06        0.12      1.61 o 
  -2 -11   6        1.43       -1.47      1.97 o 
  -1 -11   6       21.79       23.33      3.01 o 
   0 -11   6       21.77       17.07      2.84 o 
   1 -11   6        2.40        1.78      1.69 o 
   2 -11   6       21.73       24.87      4.09 o 
   3 -11   6       18.14        9.22      3.09 o 
   4 -11   6       17.88       23.74      3.96 o 
   5 -11   6        0.01       -2.00      2.89 o 
  -4 -10   6       14.53       15.41      3.36 o 
  -3 -10   6       50.36       53.25      5.79 o 
  -2 -10   6       26.91       20.08      9.47 o 
  -1 -10   6       16.44       14.73      2.32 o 
   0 -10   6        8.50        6.30      1.80 o 
   1 -10   6      134.70      131.07     12.09 o 
   2 -10   6       48.42       43.27      4.80 o 
   3 -10   6       47.32       53.88      5.34 o 
   4 -10   6       39.15       42.44      4.75 o 
   5 -10   6       17.29       28.17      6.86 o 
   6 -10   6       23.61       38.91      8.33 o 
  -6  -9   6        1.57       11.23      4.90 o 
  -5  -9   6        7.02        2.23      2.17 o 
  -4  -9   6       10.56       17.81      3.85 o 
  -3  -9   6        0.35        0.56      1.43 o 
  -2  -9   6       61.78       57.59      4.08 o 
  -1  -9   6        2.60        0.98      1.25 o 
   0  -9   6      276.25      285.93     11.37 o 
   1  -9   6       82.73       84.95      5.98 o 
   2  -9   6        0.23        0.48      1.54 o 
   3  -9   6        7.19        3.45      2.92 o 
   4  -9   6        8.76        7.95      3.74 o 
   5  -9   6       26.99       32.14      6.95 o 
   6  -9   6       56.68       39.16      7.91 o 
   7  -9   6        2.53        5.27      4.09 o 
  -6  -8   6       93.14      105.00     12.10 o 
  -5  -8   6        5.80        0.68      2.16 o 
  -4  -8   6       17.17       18.15      4.02 o 
  -3  -8   6        2.75        3.44      1.28 o 
  -2  -8   6      122.21      116.00      5.35 o 
  -1  -8   6        9.05        8.57      1.65 o 
   0  -8   6      239.74      243.21      9.35 o 
   1  -8   6       91.02       87.12      5.67 o 
   2  -8   6     1067.88     1024.26     27.71 o 
   3  -8   6      161.73      175.72      8.13 o 
   4  -8   6       61.33       66.76      5.06 o 
   5  -8   6        9.09        7.77      4.04 o 
   6  -8   6       47.98       48.01      8.32 o 
   7  -8   6        6.55        4.39      4.69 o 
   8  -8   6       98.15      116.15     14.23 o 
  -7  -7   6      117.05      127.42     10.74 o 
  -6  -7   6       19.12       16.09      2.87 o 
  -5  -7   6       26.03       27.58      3.41 o 
  -4  -7   6        7.93        7.27      1.11 o 
  -3  -7   6        1.83        2.00      0.63 o 
  -2  -7   6       24.49       22.48      2.23 o 
  -1  -7   6      100.10      104.92      4.78 o 
   0  -7   6        1.30       -0.19      1.16 o 
   1  -7   6      385.68      367.92     10.62 o 
   2  -7   6      262.99      263.13      8.96 o 
   3  -7   6      587.02      569.73     14.62 o 
   4  -7   6      211.00      205.43      8.04 o 
   5  -7   6        2.06        2.06      2.47 o 
   6  -7   6        0.99        1.52      1.18 o 
   7  -7   6       15.82       15.68      2.92 o 
   8  -7   6        0.35        0.03      2.34 o 
  -8  -6   6       21.79       15.19      4.43 o 
  -7  -6   6       13.78       12.76      2.72 o 
  -6  -6   6       73.28       70.78      4.72 o 
  -5  -6   6      528.77      553.57     12.08 o 
  -4  -6   6       74.12       68.29      2.91 o 
  -3  -6   6        0.01       -0.69      0.69 o 
  -2  -6   6        3.66        5.80      0.75 o 
  -1  -6   6       13.43        8.66      0.86 o 
   0  -6   6       53.32       69.88      4.24 o 
   1  -6   6      908.12      907.73     15.02 o 
   2  -6   6      168.92      191.40      5.31 o 
   3  -6   6      314.09      301.78     12.42 o 
   4  -6   6        5.40       12.85      3.58 o 
   5  -6   6       17.00       16.02      4.74 o 
   6  -6   6       67.16       52.60      4.81 o 
   7  -6   6        2.08        1.26      1.93 o 
   8  -6   6        3.09        0.91      3.24 o 
  -9  -5   6       14.46       15.76      4.30 o 
  -8  -5   6        1.98        1.00      1.54 o 
  -7  -5   6        7.36        6.99      2.13 o 
  -6  -5   6      452.78      463.32     11.58 o 
  -5  -5   6      807.70      838.20     14.48 o 
  -4  -5   6      344.65      337.80      9.95 o 
  -3  -5   6      296.05      288.46      4.70 o 
  -2  -5   6      645.02      642.87      8.83 o 
  -1  -5   6     1180.22     1157.48     11.21 o 
   0  -5   6      300.27      314.78     20.02 o 
   1  -5   6       45.58       52.81      1.91 o 
   2  -5   6       65.76       67.33      2.24 o 
   3  -5   6      127.63      128.39      6.41 o 
   4  -5   6      568.08      540.99     10.19 o 
   5  -5   6      117.06      131.44      8.30 o 
   6  -5   6       15.68        8.30      2.41 o 
   7  -5   6      310.98      320.82     12.98 o 
   8  -5   6       18.61       18.65      5.57 o 
  -9  -4   6        2.46       -0.50      2.10 o 
  -8  -4   6        1.14        0.52      1.70 o 
  -7  -4   6        2.91       -1.47      1.87 o 
  -6  -4   6      105.20       98.45      6.25 o 
  -5  -4   6       22.49       23.85      3.30 o 
  -4  -4   6        5.46        5.69      1.64 o 
  -3  -4   6      108.46      118.00      3.70 o 
  -2  -4   6        3.97        1.37      0.63 o 
  -1  -4   6      936.01     1060.81     11.45 o 
   0  -4   6        1.19        0.04      0.55 o 
   1  -4   6       78.32       86.15      4.16 o 
   2  -4   6      392.01      369.74      8.22 o 
   3  -4   6      102.52      106.86      8.67 o 
   4  -4   6       18.94       18.94      2.42 o 
   5  -4   6        6.53        4.24      2.15 o 
   6  -4   6       17.80       10.40      3.70 o 
   7  -4   6       20.92       12.50      4.32 o 
   8  -4   6        0.78        1.61      1.90 o 
  -9  -3   6       63.09       79.50      6.59 o 
  -8  -3   6       60.07       64.43      5.64 o 
  -7  -3   6        4.09        1.32      1.58 o 
  -6  -3   6        3.15        3.04      2.14 o 
  -5  -3   6      129.74      130.64      6.90 o 
  -4  -3   6      113.45      117.02      6.11 o 
  -3  -3   6     1221.94     1040.39     22.33 o 
  -2  -3   6      656.43      642.08     13.15 o 
  -1  -3   6     2681.63     2833.63     23.43 o 
   0  -3   6     2940.22     3059.33     27.61 o 
   1  -3   6      397.35      370.58      5.99 o 
   2  -3   6      462.09      487.53     10.08 o 
   3  -3   6       35.90       36.21      2.71 o 
   4  -3   6       17.18       15.92      1.71 o 
   5  -3   6      486.78      446.00     20.13 o 
   6  -3   6       34.86       44.47      6.80 o 
   7  -3   6        4.94        6.11      3.37 o 
   8  -3   6       83.16       98.44     11.40 o 
 -10  -2   6       13.02       19.65      5.79 o 
  -9  -2   6       10.52       11.90      2.70 o 
  -8  -2   6       23.70       20.38      4.40 o 
  -7  -2   6       67.03       80.53      8.27 o 
  -6  -2   6       19.40       27.75      4.78 o 
  -5  -2   6      440.38      465.00     17.90 o 
  -4  -2   6      489.01      495.66     12.11 o 
  -3  -2   6      165.74      152.31      2.85 o 
  -2  -2   6      190.06      170.92      3.69 o 
  -1  -2   6      126.38      116.64      3.07 o 
   0  -2   6       21.01       18.53      1.92 o 
   1  -2   6     1249.14     1240.24     16.08 o 
   2  -2   6        1.75        3.36      0.70 o 
   3  -2   6     1412.03     1432.26     31.01 o 
   4  -2   6       72.33       66.99      7.48 o 
   5  -2   6       36.17       38.85      6.29 o 
   6  -2   6      114.53      123.44     11.36 o 
   7  -2   6       75.60       89.24     10.47 o 
   8  -2   6       15.77       13.24      4.62 o 
 -10  -1   6        2.70        0.35      1.68 o 
  -9  -1   6       38.51       35.37      5.98 o 
  -8  -1   6       76.84       60.34      7.59 o 
  -7  -1   6      342.30      345.67     16.93 o 
  -6  -1   6        2.81        5.25      3.32 o 
  -5  -1   6      364.10      376.42      8.25 o 
  -4  -1   6       85.59       89.38      2.59 o 
  -3  -1   6       14.36       12.99      1.41 o 
  -2  -1   6      138.74      153.88      3.26 o 
  -1  -1   6      831.89      841.18      7.86 o 
   0  -1   6       44.98       50.88      4.17 o 
   1  -1   6     1214.85     1236.23      9.73 o 
   2  -1   6       28.66       22.13      1.95 o 
   3  -1   6      165.86      163.95     10.83 o 
   4  -1   6      170.87      178.57     12.14 o 
   5  -1   6      154.76      140.53     11.55 o 
   6  -1   6        8.30        3.90      2.81 o 
   7  -1   6        0.24       -0.94      2.42 o 
   8  -1   6       25.33       32.65      7.09 o 
 -10   0   6       14.70       17.07      4.75 o 
  -9   0   6        6.74       11.01      3.74 o 
  -8   0   6      111.72       79.59      8.84 o 
  -7   0   6       14.49        9.36      1.59 o 
  -6   0   6       90.48       85.62      3.29 o 
  -5   0   6      151.13      142.21      6.69 o 
  -4   0   6      552.07      528.66      8.63 o 
  -3   0   6       20.83       27.91      1.70 o 
  -2   0   6      619.77      613.86     18.30 o 
  -1   0   6      957.49      969.52     14.41 o 
   0   0   6      166.17      163.30      4.45 o 
   1   0   6        9.09       12.88      1.21 o 
   2   0   6      320.06      305.20      5.53 o 
   3   0   6      122.92      122.75      4.80 o 
   4   0   6       36.32       31.51      5.25 o 
   5   0   6        1.43        4.23      2.54 o 
   6   0   6        2.34       -2.62      3.27 o 
   7   0   6      150.13      162.18     14.47 o 
 -10   1   6        0.90        2.13      2.51 o 
  -9   1   6       15.45        8.68      3.32 o 
  -8   1   6       17.99       22.97      4.87 o 
  -7   1   6        3.17        3.32      2.24 o 
  -6   1   6      261.86      272.27     15.22 o 
  -5   1   6      133.20      145.65      6.21 o 
  -4   1   6       26.37       12.43      2.40 o 
  -3   1   6       45.28       43.42      3.36 o 
  -2   1   6      475.59      433.99     17.47 o 
  -1   1   6       27.04       23.76      2.30 o 
   0   1   6        3.46        3.63      0.87 o 
   1   1   6       24.42       25.25      2.45 o 
   2   1   6      562.58      550.95      6.67 o 
   3   1   6      194.25      187.71      4.01 o 
   4   1   6       73.73       65.20      7.91 o 
   5   1   6        1.95        5.88      2.97 o 
   6   1   6        9.18       10.09      3.89 o 
   7   1   6        0.70       -0.57      2.51 o 
 -10   2   6        0.36       -1.15      1.60 o 
  -9   2   6       20.40       18.35      4.90 o 
  -8   2   6       12.67       20.35      2.81 o 
  -7   2   6        5.27        2.63      2.52 o 
  -6   2   6      130.04      143.24      6.91 o 
  -5   2   6      251.29      254.12     11.56 o 
  -4   2   6      115.23      111.78      7.74 o 
  -3   2   6       96.06      118.70      4.52 o 
  -2   2   6        0.60        2.45      0.49 o 
  -1   2   6      126.54      138.20      6.06 o 
   0   2   6      881.42      895.66     47.35 o 
   1   2   6       25.70       26.95      2.86 o 
   2   2   6       87.47       94.78      5.32 o 
   3   2   6       16.48       12.52      2.04 o 
   4   2   6       55.54       71.02      4.88 o 
   5   2   6        0.02       -2.05      2.99 o 
   6   2   6        1.57        2.11      2.81 o 
 -10   3   6        6.41       13.42      4.44 o 
  -9   3   6       38.90       40.88      7.07 o 
  -8   3   6       46.07       39.93      4.31 o 
  -7   3   6        2.70        4.05      1.89 o 
  -6   3   6        2.99       -0.55      1.63 o 
  -5   3   6       57.86       63.08      6.37 o 
  -4   3   6       63.17       59.73      6.29 o 
  -3   3   6      510.12      507.83     10.40 o 
  -2   3   6        0.17       -0.65      1.16 o 
  -1   3   6      157.62      159.33      7.15 o 
   0   3   6      131.44      141.11      6.85 o 
   1   3   6      159.01      175.67      7.72 o 
   2   3   6        1.46        1.61      1.20 o 
   3   3   6      122.67      148.11      7.46 o 
   4   3   6       15.56       19.92      4.76 o 
   5   3   6        7.61        6.32      3.83 o 
   6   3   6        0.01       -1.71      2.67 o 
 -10   4   6       22.60       31.44      6.69 o 
  -9   4   6       16.44       12.44      4.42 o 
  -8   4   6      125.06      124.10     10.65 o 
  -7   4   6       34.01       32.08      5.29 o 
  -6   4   6       10.38       14.02      3.52 o 
  -5   4   6       48.78       51.36      6.39 o 
  -4   4   6        4.12        2.52      1.43 o 
  -3   4   6      167.17      170.73      6.61 o 
  -2   4   6        4.35        1.66      1.15 o 
  -1   4   6       34.81       41.30      4.02 o 
   0   4   6       68.40       78.87      5.56 o 
   1   4   6       25.55       23.02      3.11 o 
   2   4   6      258.61      255.48     10.40 o 
   3   4   6       69.05       62.02      5.29 o 
   4   4   6        1.54        1.15      2.45 o 
   5   4   6       69.99       73.69      9.88 o 
  -9   5   6        2.77        0.49      1.82 o 
  -8   5   6        4.52        6.73      3.09 o 
  -7   5   6        3.86        1.33      1.94 o 
  -6   5   6        9.94       10.32      4.10 o 
  -5   5   6        1.16        3.93      1.94 o 
  -4   5   6      370.65      372.15     12.99 o 
  -3   5   6       73.95       80.41      5.15 o 
  -2   5   6      238.57      229.41     10.59 o 
  -1   5   6       85.57       80.87      6.01 o 
   0   5   6        0.97        1.28      1.41 o 
   1   5   6      290.35      284.83     11.58 o 
   2   5   6        3.05        6.70      2.07 o 
   3   5   6        7.49        7.81      2.33 o 
   4   5   6      111.40      135.50     13.72 o 
  -9   6   6        3.67        7.13      3.45 o 
  -8   6   6        8.30        8.74      2.42 o 
  -7   6   6        1.84       -0.34      1.67 o 
  -6   6   6       28.98       26.36      3.97 o 
  -5   6   6       92.72       99.89      7.30 o 
  -4   6   6       73.88       75.57      6.37 o 
  -3   6   6       14.07        9.20      2.02 o 
  -2   6   6       67.24       57.07      5.38 o 
  -1   6   6        0.67        0.80      2.39 o 
   0   6   6        1.10        1.39      5.48 o 
   1   6   6       29.02       31.27      4.79 o 
   2   6   6        4.51        7.34      2.29 o 
   3   6   6       72.91       72.08      6.52 o 
  -8   7   6        2.73        6.63      2.41 o 
  -7   7   6       20.74        6.90      2.68 o 
  -6   7   6      243.40      250.67     12.35 o 
  -5   7   6       24.80       18.20      3.47 o 
  -4   7   6        5.63        1.97      1.37 o 
  -3   7   6       81.86       90.21      7.32 o 
  -2   7   6       10.47       11.02      2.93 o 
  -1   7   6       31.08       33.68      4.71 o 
   0   7   6       14.09       12.60      3.08 o 
   1   7   6       23.47       24.96      4.31 o 
   2   7   6      126.19      116.61      8.67 o 
  -7   8   6       13.99       14.07      5.18 o 
  -6   8   6       14.39        8.29      6.05 o 
  -5   8   6        2.31        4.85      2.08 o 
  -4   8   6        0.27       -1.04      1.35 o 
  -3   8   6       25.46       30.52      4.72 o 
  -2   8   6       14.28       26.07      4.27 o 
  -1   8   6        2.73       -0.89      3.11 o 
   0   8   6        2.91        1.76      1.82 o 
  -1 -12   7        5.50        4.58      2.44 o 
   0 -12   7        6.56        8.21      2.10 o 
   1 -12   7       45.75       47.01      5.36 o 
   2 -12   7       15.06       18.46      7.79 o 
   3 -12   7       38.59       37.81      5.04 o 
  -3 -11   7        2.53        4.62      2.64 o 
  -2 -11   7        5.77        4.89      1.78 o 
  -1 -11   7       14.12       16.27      3.29 o 
   0 -11   7        0.09        1.14      1.65 o 
   1 -11   7       50.38       48.47      5.21 o 
   2 -11   7        2.09        1.07      1.39 o 
   3 -11   7        3.11        2.68      1.79 o 
   4 -11   7        4.73        5.95      3.28 o 
   5 -11   7        0.98       -4.79      4.79 o 
  -4 -10   7       46.94       54.78      6.01 o 
  -3 -10   7       30.98       29.80      6.44 o 
  -2 -10   7       44.33       37.75      4.68 o 
  -1 -10   7       14.33       14.42      2.39 o 
   0 -10   7       18.92       21.67      3.41 o 
   1 -10   7       20.73       20.10      3.43 o 
   2 -10   7        1.68        6.20      1.99 o 
   3 -10   7       20.96       18.85      3.23 o 
   4 -10   7       81.87       89.51     11.54 o 
   5 -10   7       11.35       12.28      4.99 o 
   6 -10   7       16.27       16.33      5.67 o 
  -6  -9   7       11.37        9.08      4.59 o 
  -5  -9   7        5.36        2.18      3.01 o 
  -4  -9   7        0.23        1.85      1.83 o 
  -3  -9   7        1.44        5.71      2.23 o 
  -2  -9   7       20.98       16.88      3.17 o 
  -1  -9   7       48.35       46.67      3.70 o 
   0  -9   7      100.84       91.20      6.15 o 
   1  -9   7      140.76      134.86      7.48 o 
   2  -9   7       22.28       25.85      3.43 o 
   3  -9   7        5.89        2.94      2.61 o 
   4  -9   7       33.97       38.59      7.65 o 
   5  -9   7        6.71        3.92      3.69 o 
   6  -9   7       13.32        2.47      2.68 o 
   7  -9   7        3.74        4.39      5.46 o 
  -6  -8   7        0.19        2.27      1.77 o 
  -5  -8   7        3.03        0.87      2.38 o 
  -4  -8   7        2.21       -0.53      2.55 o 
  -3  -8   7      528.93      537.56     15.87 o 
  -2  -8   7       67.22       61.64      3.95 o 
  -1  -8   7       75.30       89.40      4.76 o 
   0  -8   7       30.34       24.91      3.13 o 
   1  -8   7       24.08       25.98      3.20 o 
   2  -8   7       88.02       88.00      5.63 o 
   3  -8   7       23.85       27.27      3.17 o 
   4  -8   7       18.93       26.33      5.84 o 
   5  -8   7      144.14      134.99     13.45 o 
   6  -8   7        1.03        0.31      2.17 o 
   7  -8   7       30.47       33.76      7.63 o 
  -7  -7   7        5.07        7.25      4.00 o 
  -6  -7   7       40.71       49.51      4.85 o 
  -5  -7   7       77.99       86.67      5.80 o 
  -4  -7   7       17.08       16.00      2.37 o 
  -3  -7   7       89.38       92.55      3.61 o 
  -2  -7   7       14.70       18.48      1.59 o 
  -1  -7   7       37.00       38.37      2.98 o 
   0  -7   7      185.47      171.29      8.34 o 
   1  -7   7        3.88        0.53      1.04 o 
   2  -7   7       89.02       95.09      6.53 o 
   3  -7   7      333.68      349.86      9.74 o 
   4  -7   7       16.40       16.14      4.71 o 
   5  -7   7      150.26      139.23     13.17 o 
   6  -7   7        2.31        8.05      3.81 o 
   7  -7   7        6.58        5.61      3.34 o 
  -8  -6   7       21.80       22.03      3.75 o 
  -7  -6   7        2.26        2.05      1.59 o 
  -6  -6   7        8.55       10.47      2.06 o 
  -5  -6   7      107.91      105.07      5.32 o 
  -4  -6   7       65.32       62.15      3.78 o 
  -3  -6   7       21.53       20.42      1.31 o 
  -2  -6   7      401.44      412.77      5.82 o 
  -1  -6   7       31.38       30.24      2.49 o 
   0  -6   7      388.14      390.04     13.39 o 
   1  -6   7       87.79       93.48      4.77 o 
   2  -6   7      269.46      259.33      5.80 o 
   3  -6   7      381.58      406.18      9.91 o 
   4  -6   7      323.15      315.62     18.07 o 
   5  -6   7       37.43       32.17      6.15 o 
   6  -6   7       24.24       26.23      6.11 o 
   7  -6   7        3.50        1.96      3.35 o 
   8  -6   7       62.81       56.94     10.64 o 
  -9  -5   7       10.29       10.12      2.91 o 
  -8  -5   7       31.94       43.20      4.87 o 
  -7  -5   7        2.67        1.11      2.01 o 
  -6  -5   7       10.03        6.07      1.56 o 
  -5  -5   7        8.61       12.41      2.69 o 
  -4  -5   7      494.51      483.13     15.95 o 
  -3  -5   7        9.20        9.66      0.94 o 
  -2  -5   7      730.56      729.12     14.36 o 
  -1  -5   7       43.09       46.74      2.98 o 
   0  -5   7       52.38       57.00      3.07 o 
   1  -5   7        3.39        2.10      0.56 o 
   2  -5   7      106.03      120.07      3.56 o 
   3  -5   7        8.88       14.71      3.86 o 
   4  -5   7      361.54      334.50     17.42 o 
   5  -5   7       48.50       45.81      7.17 o 
   6  -5   7       13.30       14.36      4.93 o 
   7  -5   7       23.24       22.85      4.14 o 
   8  -5   7        0.36       -2.19      3.79 o 
  -9  -4   7       52.57       58.25      5.81 o 
  -8  -4   7        1.19        0.81      1.78 o 
  -7  -4   7        4.32        4.51      1.83 o 
  -6  -4   7      418.66      411.86     19.03 o 
  -5  -4   7       95.60      106.69     10.85 o 
  -4  -4   7      136.49      125.36      6.74 o 
  -3  -4   7      352.56      336.06      4.77 o 
  -2  -4   7       38.41       47.58      2.33 o 
  -1  -4   7      377.32      330.99      7.11 o 
   0  -4   7      123.92      125.21      4.06 o 
   1  -4   7      269.59      266.86      4.64 o 
   2  -4   7      288.84      303.70     14.05 o 
   3  -4   7        5.44        5.26      2.55 o 
   4  -4   7      714.72      725.85     25.06 o 
   5  -4   7        7.13        7.24      2.62 o 
   6  -4   7       49.30       46.05      7.42 o 
   7  -4   7        4.10        4.55      4.19 o 
   8  -4   7        5.30        4.75      2.75 o 
  -9  -3   7       12.42       15.30      3.12 o 
  -8  -3   7       23.57       15.23      3.86 o 
  -7  -3   7      106.10       96.44      9.35 o 
  -6  -3   7       43.96       48.11      6.74 o 
  -5  -3   7     1153.98     1156.45     56.65 o 
  -4  -3   7       49.88       46.97      4.03 o 
  -3  -3   7        1.16        0.94      1.16 o 
  -2  -3   7        0.07        0.32      0.42 o 
  -1  -3   7      240.56      233.35      4.19 o 
   0  -3   7       30.02       39.53      2.10 o 
   1  -3   7       17.35       16.20      1.06 o 
   2  -3   7       41.58       44.32      2.58 o 
   3  -3   7      278.45      266.78     11.41 o 
   4  -3   7      217.24      215.94     13.75 o 
   5  -3   7       12.59       14.62      4.39 o 
   6  -3   7       15.94       18.47      4.66 o 
   7  -3   7       95.39      111.88     12.09 o 
 -10  -2   7        3.13       -0.86      2.04 o 
  -9  -2   7       19.98        8.33      3.52 o 
  -8  -2   7       92.69       88.00      9.40 o 
  -7  -2   7        1.43        4.27      2.75 o 
  -6  -2   7       67.95       54.43      6.85 o 
  -5  -2   7        6.55        6.48      2.60 o 
  -4  -2   7      353.20      334.21      5.87 o 
  -3  -2   7      359.68      331.83      7.67 o 
  -2  -2   7      179.69      158.13      4.01 o 
  -1  -2   7      664.07      724.83      9.48 o 
   0  -2   7       60.72       68.84      4.01 o 
   1  -2   7       60.28       48.51      3.39 o 
   2  -2   7        0.03       -0.73      0.74 o 
   3  -2   7        0.11        3.19      1.61 o 
   4  -2   7      102.83       91.75      9.09 o 
   5  -2   7      302.68      315.59     17.76 o 
   6  -2   7        9.73        9.57      3.67 o 
   7  -2   7       11.81        9.91      4.21 o 
 -10  -1   7        0.06        0.76      2.09 o 
  -9  -1   7        4.54        3.58      2.38 o 
  -8  -1   7       87.02       78.75      9.02 o 
  -7  -1   7       31.42       26.32      5.20 o 
  -6  -1   7       54.97       59.06      7.09 o 
  -5  -1   7       99.37       94.90      4.43 o 
  -4  -1   7      254.17      251.52      5.42 o 
  -3  -1   7        0.27       -0.30      0.50 o 
  -2  -1   7      418.81      408.77      6.03 o 
  -1  -1   7        5.41        8.00      0.94 o 
   0  -1   7     1977.39     2054.47     15.55 o 
   1  -1   7        1.88        0.94      0.42 o 
   2  -1   7      205.07      226.61      6.72 o 
   3  -1   7      120.43      146.10     10.86 o 
   4  -1   7      306.20      294.16     16.52 o 
   5  -1   7        0.73       -0.38      2.33 o 
   6  -1   7      116.80      112.30     11.64 o 
   7  -1   7        6.80        6.26      3.91 o 
 -10   0   7       22.27       29.76      6.07 o 
  -9   0   7       11.92       11.08      3.76 o 
  -8   0   7       56.83       72.72      8.71 o 
  -7   0   7       40.58       34.61      5.86 o 
  -6   0   7      108.61      104.16      4.33 o 
  -5   0   7       31.74       24.72      2.20 o 
  -4   0   7        0.81        0.17      0.64 o 
  -3   0   7        8.98        6.61      1.56 o 
  -2   0   7      583.25      587.53     12.00 o 
  -1   0   7      531.31      538.26     11.72 o 
   0   0   7      212.76      206.93      5.38 o 
   1   0   7        1.89        0.18      0.50 o 
   2   0   7       87.69       78.69      2.47 o 
   3   0   7       29.52       27.80      6.19 o 
   4   0   7        1.57       -0.15      2.71 o 
   5   0   7       59.45       77.83      9.38 o 
   6   0   7       53.90       56.78      8.37 o 
   7   0   7      108.62      126.72     13.22 o 
 -10   1   7        3.27        7.95      3.76 o 
  -9   1   7       41.01       39.08      6.70 o 
  -8   1   7       96.07       81.90      9.33 o 
  -7   1   7       52.81       45.90      3.81 o 
  -6   1   7       18.23       20.75      2.64 o 
  -5   1   7      484.16      527.05     11.75 o 
  -4   1   7       36.90       29.33      2.81 o 
  -3   1   7      317.22      319.61      6.34 o 
  -2   1   7       10.40       12.39      2.52 o 
  -1   1   7      302.43      294.00      7.29 o 
   0   1   7       11.00       10.15      1.35 o 
   1   1   7      420.44      420.59      8.21 o 
   2   1   7       44.90       45.07      2.58 o 
   3   1   7       36.46       32.36      2.93 o 
   4   1   7       31.04       31.16      5.61 o 
   5   1   7       68.69       72.75      9.25 o 
   6   1   7      114.37      113.92     12.16 o 
 -10   2   7        1.67        6.31      3.25 o 
  -9   2   7       55.72       70.62      9.13 o 
  -8   2   7       56.41       61.65      8.27 o 
  -7   2   7        9.43        8.18      2.64 o 
  -6   2   7       62.93       56.12      4.57 o 
  -5   2   7      122.98      127.91      6.75 o 
  -4   2   7       23.41       23.26      2.34 o 
  -3   2   7       18.35       17.87      1.67 o 
  -2   2   7       21.63       25.55      2.86 o 
  -1   2   7      357.73      348.11     11.14 o 
   0   2   7      274.82      275.37     12.38 o 
   1   2   7       34.15       31.36      2.76 o 
   2   2   7       42.13       41.83      3.14 o 
   3   2   7        2.34        0.15      1.42 o 
   4   2   7       50.47       35.20      6.54 o 
   5   2   7       57.13       56.48      8.67 o 
   6   2   7        2.96        8.11      4.01 o 
 -10   3   7       41.73       61.08      9.26 o 
  -9   3   7       38.33       55.53      8.54 o 
  -8   3   7        2.96        3.60      1.78 o 
  -7   3   7        4.59        2.31      1.77 o 
  -6   3   7       42.85       33.64      5.03 o 
  -5   3   7        6.85       11.70      3.21 o 
  -4   3   7       21.41       16.03      3.38 o 
  -3   3   7      253.38      246.80      5.63 o 
  -2   3   7      223.18      227.97      8.92 o 
  -1   3   7      446.58      419.58     12.19 o 
   0   3   7      181.71      186.22      8.18 o 
   1   3   7        0.06        0.97      1.28 o 
   2   3   7      245.91      256.99     10.00 o 
   3   3   7       42.73       38.25      6.62 o 
   4   3   7       30.64       34.32      6.67 o 
   5   3   7        6.26        4.98      3.37 o 
  -9   4   7       38.51       33.23      7.41 o 
  -8   4   7        6.19        5.38      5.58 o 
  -7   4   7       16.55       16.64      4.07 o 
  -6   4   7        0.02        1.99      1.50 o 
  -5   4   7        4.37       -0.33      1.72 o 
  -4   4   7       19.32       17.39      2.59 o 
  -3   4   7      178.99      176.08     16.99 o 
  -2   4   7       97.08      116.24      6.88 o 
  -1   4   7      249.60      232.09      9.86 o 
   0   4   7      159.24      167.60      8.44 o 
   1   4   7       77.31       69.77      6.22 o 
   2   4   7       18.71       15.84      2.68 o 
   3   4   7        0.36       -0.32      2.38 o 
   4   4   7        4.85       11.60      4.68 o 
  -9   5   7        5.63        0.15      2.95 o 
  -8   5   7       68.76       62.28      8.10 o 
  -7   5   7        1.68        3.60      3.13 o 
  -6   5   7        4.63        6.58      1.86 o 
  -5   5   7       20.58       20.55      4.57 o 
  -4   5   7        0.04        2.03      1.57 o 
  -3   5   7       26.58       27.35      3.63 o 
  -2   5   7        5.25        4.13      2.95 o 
  -1   5   7       11.40        8.69      2.21 o 
   0   5   7       36.46       40.84      4.52 o 
   1   5   7        5.22        2.64      2.13 o 
   2   5   7        9.29        6.21      2.44 o 
   3   5   7       18.85       17.03      5.01 o 
  -8   6   7       44.96       39.25      5.05 o 
  -7   6   7       47.75       67.96      6.49 o 
  -6   6   7       70.28       56.62     11.63 o 
  -5   6   7        3.44        1.19      1.94 o 
  -4   6   7       25.32       27.44      3.90 o 
  -3   6   7       29.15       23.93      3.72 o 
  -2   6   7       27.04       27.06      4.06 o 
  -1   6   7       16.46       14.17      3.25 o 
   0   6   7        9.97        4.79      2.82 o 
   1   6   7        1.97        1.51      3.96 o 
   2   6   7       60.69       52.07      5.70 o 
  -7   7   7       13.49       10.06      2.94 o 
  -6   7   7        0.36        1.63      1.44 o 
  -5   7   7       20.43       23.00      5.41 o 
  -4   7   7        1.44       -2.10      2.10 o 
  -3   7   7       15.02       27.35      4.09 o 
  -2   7   7       13.64       10.43      2.63 o 
  -1   7   7        8.04       11.05      2.76 o 
   0   7   7        4.69        2.59      2.46 o 
  -5   8   7        5.32        4.86      2.50 o 
  -4   8   7        4.86        6.09      3.27 o 
  -3   8   7       19.61       21.33      4.89 o 
  -2   8   7       19.48       23.83      4.33 o 
   0 -12   8       41.67       38.10      5.02 o 
   1 -12   8        0.75        0.67      3.72 o 
   2 -12   8       16.48       22.21      3.78 o 
  -3 -11   8        1.61        6.51      2.46 o 
  -2 -11   8       15.48       21.79      3.82 o 
  -1 -11   8       17.85       15.80      3.26 o 
   0 -11   8      134.13      137.36      7.15 o 
   1 -11   8       18.40       24.32      3.87 o 
   2 -11   8        0.15       -1.80      1.80 o 
   3 -11   8       10.38        4.79      3.22 o 
   4 -11   8       15.32       20.39      6.50 o 
  -4 -10   8       13.04       13.02      4.83 o 
  -3 -10   8        7.58        6.95      2.23 o 
  -2 -10   8        0.77        5.78      2.31 o 
  -1 -10   8      152.75      153.50      7.07 o 
   0 -10   8        6.66        5.98      2.10 o 
   1 -10   8        3.76        3.30      1.73 o 
   2 -10   8       37.44       36.11      4.18 o 
   3 -10   8       74.22       72.93     10.25 o 
   4 -10   8       35.21       49.58      8.83 o 
   5 -10   8        0.05       -1.42      3.53 o 
   6 -10   8       12.79       17.48      5.93 o 
  -6  -9   8        1.42        8.74      3.93 o 
  -5  -9   8        0.51        5.01      3.43 o 
  -4  -9   8        7.67        6.58      3.53 o 
  -3  -9   8        3.71        1.98      1.48 o 
  -2  -9   8       73.87       62.75     10.69 o 
  -1  -9   8       72.56       89.79      5.12 o 
   0  -9   8      101.65      102.62      6.44 o 
   1  -9   8       13.58       15.27      2.54 o 
   2  -9   8       49.11       48.65      4.49 o 
   3  -9   8       16.60       21.59      5.62 o 
   4  -9   8       42.92       34.17      6.91 o 
   5  -9   8        0.18        0.94      3.37 o 
   6  -9   8        6.66       17.12      5.71 o 
  -6  -8   8        5.57        8.72      3.91 o 
  -5  -8   8       24.57       17.79      4.65 o 
  -4  -8   8       58.79       63.75      8.51 o 
  -3  -8   8       55.98       55.07      7.65 o 
  -2  -8   8      114.50       96.82      4.89 o 
  -1  -8   8       91.94       93.76      6.04 o 
   0  -8   8       16.92       22.23      2.88 o 
   1  -8   8       22.73       20.43      2.86 o 
   2  -8   8       15.72       12.02      3.24 o 
   3  -8   8       69.21       74.38      9.40 o 
   4  -8   8      231.99      227.62     16.84 o 
   5  -8   8        0.01        0.09      2.74 o 
   6  -8   8        1.57        0.75      2.39 o 
   7  -8   8       62.40       66.64     10.58 o 
  -7  -7   8       13.09       12.32      6.20 o 
  -6  -7   8        3.78        7.10      2.54 o 
  -5  -7   8       89.70       91.75      7.27 o 
  -4  -7   8       33.79       37.20      3.01 o 
  -3  -7   8        8.66        8.15      2.29 o 
  -2  -7   8       12.88       11.99      2.12 o 
  -1  -7   8       79.04       81.46      4.31 o 
   0  -7   8      204.75      216.64      8.06 o 
   1  -7   8       12.14       13.17      2.16 o 
   2  -7   8      157.36      143.06      6.18 o 
   3  -7   8      260.26      221.30     15.72 o 
   4  -7   8       67.31       60.67      8.73 o 
   5  -7   8       34.34       43.97      7.76 o 
   6  -7   8        5.27        4.66      3.65 o 
   7  -7   8       12.06       15.03      5.80 o 
  -8  -6   8        0.30       -2.25      2.47 o 
  -7  -6   8        1.18        1.42      1.52 o 
  -6  -6   8      148.19      157.99      7.10 o 
  -5  -6   8        1.48        1.04      0.98 o 
  -4  -6   8       10.64       12.48      2.50 o 
  -3  -6   8      189.89      200.60      6.08 o 
  -2  -6   8      214.16      198.19      6.42 o 
  -1  -6   8      251.74      256.83      9.82 o 
   0  -6   8      128.40      123.26      4.53 o 
   1  -6   8       15.26       15.73      1.74 o 
   2  -6   8     1030.78      939.25     28.75 o 
   3  -6   8      313.39      322.59     18.12 o 
   4  -6   8        0.96       -2.80      3.69 o 
   5  -6   8       16.83       16.50      5.68 o 
   6  -6   8       32.36       25.87      6.39 o 
   7  -6   8       24.62       13.78      5.20 o 
  -8  -5   8        6.22        5.88      2.01 o 
  -7  -5   8       84.32       77.60      6.28 o 
  -6  -5   8       38.63       41.54      4.91 o 
  -5  -5   8        2.20        3.61      1.66 o 
  -4  -5   8      544.87      543.86     18.60 o 
  -3  -5   8       38.16       40.72      1.92 o 
  -2  -5   8       14.68       11.45      1.26 o 
  -1  -5   8        7.59        8.67      1.47 o 
   0  -5   8        2.24        2.34      1.06 o 
   1  -5   8      123.67      124.57      4.74 o 
   2  -5   8       25.45       19.84      4.18 o 
   3  -5   8      214.76      222.69     13.91 o 
   4  -5   8       71.97       61.71      8.01 o 
   5  -5   8       27.26       22.71      5.36 o 
   6  -5   8       14.27       23.02      5.95 o 
   7  -5   8       13.04       10.57      6.71 o 
  -9  -4   8       19.96       17.00      5.19 o 
  -8  -4   8        2.44       -0.75      1.66 o 
  -7  -4   8        1.53       -1.05      2.31 o 
  -6  -4   8        8.45       12.04      4.20 o 
  -5  -4   8     3110.34     3096.47     42.89 o 
  -4  -4   8      227.69      223.82     13.09 o 
  -3  -4   8        3.22        2.01      0.55 o 
  -2  -4   8        4.34        7.42      1.51 o 
  -1  -4   8        5.16        2.64      0.87 o 
   0  -4   8        0.00       -0.07      0.51 o 
   1  -4   8      670.11      689.74      8.17 o 
   2  -4   8        2.28        3.07      1.78 o 
   3  -4   8     1531.70     1535.51     36.00 o 
   4  -4   8       20.90        9.81      3.29 o 
   5  -4   8        8.27        7.88      3.02 o 
   6  -4   8        6.82        1.82      2.22 o 
   7  -4   8        0.04        1.92      2.24 o 
  -9  -3   8        1.07        1.58      2.63 o 
  -8  -3   8        6.58        5.91      3.10 o 
  -7  -3   8       48.17       36.13      6.18 o 
  -6  -3   8      432.88      405.19     19.16 o 
  -5  -3   8      277.09      278.50     10.63 o 
  -4  -3   8      163.56      145.42      6.00 o 
  -3  -3   8       14.34       15.47      1.13 o 
  -2  -3   8      456.20      458.59      6.81 o 
  -1  -3   8      181.16      170.77      4.21 o 
   0  -3   8      334.58      321.41      6.15 o 
   1  -3   8      195.56      189.05     12.44 o 
   2  -3   8      415.86      397.00     10.40 o 
   3  -3   8        8.99       11.28      3.61 o 
   4  -3   8       17.77       18.46      4.31 o 
   5  -3   8       13.76       14.91      4.58 o 
   6  -3   8        0.02       -2.31      2.63 o 
   7  -3   8       93.69       91.27     11.38 o 
  -9  -2   8       11.75        6.97      3.35 o 
  -8  -2   8        3.31        6.03      3.05 o 
  -7  -2   8       17.28       18.72      4.66 o 
  -6  -2   8      208.99      212.15     13.96 o 
  -5  -2   8      102.04       98.22      9.14 o 
  -4  -2   8      475.94      470.50      6.15 o 
  -3  -2   8       63.43       60.26      2.44 o 
  -2  -2   8      105.57      102.76      3.84 o 
  -1  -2   8      433.32      466.20      7.99 o 
   0  -2   8      499.35      529.67     11.76 o 
   1  -2   8        7.92        9.48      2.36 o 
   2  -2   8      574.24      571.29     11.90 o 
   3  -2   8        0.42        3.66      2.69 o 
   4  -2   8      129.50      139.83     11.88 o 
   5  -2   8       24.25       20.36      5.10 o 
   6  -2   8        3.58        3.18      2.72 o 
   7  -2   8       35.77       48.42      8.64 o 
 -10  -1   8        7.84        6.72      3.49 o 
  -9  -1   8      125.14      124.73     12.26 o 
  -8  -1   8        9.43        8.91      3.71 o 
  -7  -1   8        0.17       -1.14      1.85 o 
  -6  -1   8       68.52       90.99      9.16 o 
  -5  -1   8      315.92      284.46      6.23 o 
  -4  -1   8       14.17       15.10      1.50 o 
  -3  -1   8      112.55      111.15      5.11 o 
  -2  -1   8      172.10      161.13      4.66 o 
  -1  -1   8      605.40      622.80     11.58 o 
   0  -1   8      480.14      477.23      6.03 o 
   1  -1   8        0.51        0.75      0.45 o 
   2  -1   8      262.73      272.02      8.00 o 
   3  -1   8        5.07        6.05      3.28 o 
   4  -1   8       13.58       14.63      4.17 o 
   5  -1   8       22.22       18.27      5.16 o 
   6  -1   8        2.95        2.69      2.97 o 
 -10   0   8       10.11       13.31      4.40 o 
  -9   0   8        0.66        1.04      2.28 o 
  -8   0   8       71.59       74.84      9.24 o 
  -7   0   8        6.67        8.45      3.87 o 
  -6   0   8        0.96        1.43      1.19 o 
  -5   0   8       56.08       59.90      3.78 o 
  -4   0   8        0.01       -0.05      0.73 o 
  -3   0   8      561.03      568.01      8.86 o 
  -2   0   8        0.52        0.82      1.04 o 
  -1   0   8        5.63        8.74      1.86 o 
   0   0   8       95.84       98.59      4.03 o 
   1   0   8       49.10       48.19      2.70 o 
   2   0   8       75.83       77.87      3.06 o 
   3   0   8      253.84      277.48     16.42 o 
   4   0   8       20.10       19.27      4.91 o 
   5   0   8      102.88       84.59     10.15 o 
   6   0   8        2.20        2.80      3.27 o 
 -10   1   8        4.69        6.02      4.03 o 
  -9   1   8        0.57       -0.31      3.40 o 
  -8   1   8      207.33      202.65     15.30 o 
  -7   1   8      305.82      316.34     18.24 o 
  -6   1   8        9.13        4.58      1.30 o 
  -5   1   8       58.95       63.83      4.41 o 
  -4   1   8        3.33        3.09      1.26 o 
  -3   1   8        6.77        3.59      0.83 o 
  -2   1   8      106.95      115.13      6.16 o 
  -1   1   8        0.02        1.09      0.87 o 
   0   1   8       35.67       39.05      2.79 o 
   1   1   8      454.47      436.97      8.83 o 
   2   1   8       25.96       19.30      2.33 o 
   3   1   8       35.56       34.22      6.20 o 
   4   1   8      117.80      124.90     12.11 o 
   5   1   8        0.82        1.30      2.31 o 
 -10   2   8       28.97       36.77      7.13 o 
  -9   2   8       10.63        6.52      4.21 o 
  -8   2   8        1.59        4.83      3.12 o 
  -7   2   8        1.04       -0.27      1.53 o 
  -6   2   8        3.37        3.31      1.23 o 
  -5   2   8        1.51       -1.88      1.88 o 
  -4   2   8      245.34      257.91      9.57 o 
  -3   2   8       27.02       33.22      5.77 o 
  -2   2   8      664.44      677.39     14.14 o 
  -1   2   8        1.35        2.62      1.12 o 
   0   2   8       20.56       16.53      1.93 o 
   1   2   8       21.20       18.92      2.37 o 
   2   2   8        5.74       10.38      3.80 o 
   3   2   8       39.56       34.43      6.34 o 
   4   2   8       89.95      105.29     11.59 o 
   5   2   8        4.90        3.64      3.30 o 
  -9   3   8        2.52       -3.01      3.86 o 
  -8   3   8       15.76       15.10      4.39 o 
  -7   3   8       62.55       56.84      5.21 o 
  -6   3   8       68.14       75.78      4.59 o 
  -5   3   8        5.91        1.81      1.73 o 
  -4   3   8       27.22       26.10      3.27 o 
  -3   3   8      152.97      163.05      7.96 o 
  -2   3   8       58.06       58.71      4.83 o 
  -1   3   8       31.66       33.07      3.59 o 
   0   3   8        5.56        5.91      1.88 o 
   1   3   8       15.02       15.71      2.71 o 
   2   3   8      223.92      268.30     17.60 o 
   3   3   8       31.65       35.77      7.09 o 
   4   3   8        9.42        4.95      2.61 o 
  -9   4   8        5.37        3.38      3.09 o 
  -8   4   8       19.83       27.83      5.58 o 
  -7   4   8        1.89        0.34      1.65 o 
  -6   4   8       27.47       38.73      6.13 o 
  -5   4   8       32.37       31.60      3.88 o 
  -4   4   8       30.70       30.39      3.83 o 
  -3   4   8       43.52       52.26      4.86 o 
  -2   4   8       10.68        2.74      1.28 o 
  -1   4   8        8.90        7.18      2.50 o 
   0   4   8      122.15      117.32      7.41 o 
   1   4   8        7.37        6.75      2.07 o 
   2   4   8       65.11       78.23     10.20 o 
   3   4   8       15.40       20.59      6.07 o 
  -8   5   8        0.59       -1.37      2.69 o 
  -7   5   8        2.80        7.60      2.95 o 
  -6   5   8        4.92        4.26      2.33 o 
  -5   5   8       11.39       18.58      3.29 o 
  -4   5   8       24.35       19.69      4.28 o 
  -3   5   8       29.91       27.27      3.80 o 
  -2   5   8        0.59       -0.67      1.50 o 
  -1   5   8        0.01        0.42      1.55 o 
   0   5   8        1.96        3.00      1.71 o 
   1   5   8       50.82       55.64      5.59 o 
   2   5   8        5.68        6.19      3.80 o 
  -7   6   8       48.80       65.85      6.84 o 
  -6   6   8       22.45       10.61      2.77 o 
  -5   6   8        0.30       -0.85      4.70 o 
  -4   6   8        1.93        2.06      2.05 o 
  -3   6   8      100.35       90.23      7.28 o 
  -2   6   8        1.06        4.80      1.84 o 
  -1   6   8        0.44       -1.13      1.52 o 
   0   6   8        1.78        6.37      2.24 o 
   1   6   8        0.09        5.82      4.40 o 
  -6   7   8       10.51       19.89      3.10 o 
  -5   7   8        6.79        3.17      1.47 o 
  -4   7   8       30.08       49.95      5.79 o 
  -3   7   8        8.28        4.01      4.11 o 
  -2   7   8        0.64       -2.01      2.01 o 
  -1   7   8        0.33       -1.51      3.07 o 
  -3 -11   9        9.67       10.05      2.82 o 
  -2 -11   9       16.04       13.86      4.17 o 
  -1 -11   9      109.70      114.81      8.30 o 
   0 -11   9        2.82        2.45      1.24 o 
   1 -11   9        3.15        7.20      2.42 o 
   2 -11   9       11.18        7.89      3.68 o 
   3 -11   9        0.01        0.63      3.89 o 
   4 -11   9        6.48        6.51      4.30 o 
  -4 -10   9        3.21       -0.90      1.61 o 
  -3 -10   9        5.86       -1.36      2.82 o 
  -2 -10   9       22.77       24.73      5.26 o 
  -1 -10   9       23.23       28.43      4.07 o 
   0 -10   9       13.61       12.25      2.07 o 
   1 -10   9       25.78       26.84      3.71 o 
   2 -10   9       26.59       25.83      6.39 o 
   3 -10   9      143.38      140.18     14.04 o 
   4 -10   9        2.21        6.85      4.51 o 
   5 -10   9        6.18       -2.23      4.06 o 
  -5  -9   9       23.19       17.28      5.16 o 
  -4  -9   9        7.10        3.74      3.47 o 
  -3  -9   9        4.86        4.88      2.99 o 
  -2  -9   9       23.45       22.41      3.34 o 
  -1  -9   9        8.65        4.28      2.03 o 
   0  -9   9      115.65      117.61      6.87 o 
   1  -9   9       15.60       18.55      2.95 o 
   2  -9   9        3.88       12.68      4.35 o 
   3  -9   9       98.36       89.92     10.83 o 
   4  -9   9        6.54        8.44      4.20 o 
   5  -9   9        0.33        1.80      2.71 o 
   6  -9   9       17.09       22.28      6.11 o 
  -6  -8   9        2.92       -1.30      2.94 o 
  -5  -8   9        9.52        6.00      3.18 o 
  -4  -8   9       60.91       80.62      9.64 o 
  -3  -8   9        0.33        1.11      2.04 o 
  -2  -8   9       93.13       97.37      9.91 o 
  -1  -8   9        2.54        3.29      1.49 o 
   0  -8   9       77.72       74.56      5.20 o 
   1  -8   9       52.14       60.67      4.53 o 
   2  -8   9       25.24       26.22      5.49 o 
   3  -8   9       11.07        9.68      4.37 o 
   4  -8   9       59.54       57.71      8.83 o 
   5  -8   9        0.91       -0.86      2.50 o 
   6  -8   9       14.81       18.54      5.97 o 
  -7  -7   9        9.65       11.03      2.91 o 
  -6  -7   9       18.55       21.94      3.91 o 
  -5  -7   9        7.77        2.41      2.63 o 
  -4  -7   9        7.03        4.70      3.58 o 
  -3  -7   9       11.57       13.06      2.81 o 
  -2  -7   9      270.56      249.92      7.83 o 
  -1  -7   9      112.73      120.07      6.72 o 
   0  -7   9      249.76      257.49     14.32 o 
   1  -7   9      286.84      255.44     15.18 o 
   2  -7   9       47.20       50.08      7.22 o 
   3  -7   9        1.94        5.15      2.97 o 
   4  -7   9       85.46       81.44     10.33 o 
   5  -7   9        1.52       -2.87      3.59 o 
   6  -7   9       72.58       68.50     10.13 o 
  -8  -6   9        0.08       -1.05      1.77 o 
  -7  -6   9        9.12       10.45      2.61 o 
  -6  -6   9       60.26       58.51      4.45 o 
  -5  -6   9        1.82       -1.46      1.90 o 
  -4  -6   9        1.05        0.86      2.97 o 
  -3  -6   9      318.73      321.13     11.92 o 
  -2  -6   9        0.21        2.00      1.33 o 
  -1  -6   9       35.60       35.32      3.01 o 
   0  -6   9       32.18       33.22      5.10 o 
   1  -6   9        0.28       -2.98      2.98 o 
   2  -6   9        5.26        5.74      2.77 o 
   3  -6   9       28.23       37.29      7.69 o 
   4  -6   9        0.02        0.66      2.43 o 
   5  -6   9       27.28       36.10      5.73 o 
   6  -6   9       33.64       37.61      7.50 o 
  -8  -5   9        2.73        2.66      1.69 o 
  -7  -5   9       60.77       41.67      7.17 o 
  -6  -5   9       54.38       65.92     11.86 o 
  -5  -5   9        5.17        6.67      2.17 o 
  -4  -5   9        9.32       11.33      2.40 o 
  -3  -5   9      435.54      422.44      8.60 o 
  -2  -5   9      101.04      104.28      7.06 o 
  -1  -5   9      111.78      104.89      6.03 o 
   0  -5   9      115.35      113.87      6.19 o 
   1  -5   9       34.26       38.60      3.78 o 
   2  -5   9      141.24      164.03     11.75 o 
   3  -5   9        5.30       10.39      3.81 o 
   4  -5   9       65.42       63.31      8.40 o 
   5  -5   9      203.06      207.23     15.72 o 
   6  -5   9       30.33       34.49      6.81 o 
  -9  -4   9        8.92       15.93      3.47 o 
  -8  -4   9        8.27        9.08      3.66 o 
  -7  -4   9        1.93       -1.50      2.37 o 
  -6  -4   9       65.92       57.07      7.76 o 
  -5  -4   9        1.98        1.83      1.79 o 
  -4  -4   9       19.46       15.55      2.60 o 
  -3  -4   9        0.09       -0.17      0.64 o 
  -2  -4   9      207.56      199.67      5.93 o 
  -1  -4   9       42.55       45.02      2.94 o 
   0  -4   9      176.75      181.87      8.76 o 
   1  -4   9       99.92       95.70      5.64 o 
   2  -4   9      490.78      496.21     20.27 o 
   3  -4   9        0.73        0.86      2.03 o 
   4  -4   9       58.81       66.66      8.51 o 
   5  -4   9       13.76        9.74      4.04 o 
   6  -4   9       50.25       44.72      7.86 o 
  -9  -3   9        1.12        5.22      3.52 o 
  -8  -3   9       24.14       33.33      6.54 o 
  -7  -3   9       59.32       49.86      7.53 o 
  -6  -3   9       83.91       78.55      8.94 o 
  -5  -3   9       33.06       31.24      5.65 o 
  -4  -3   9       67.88       60.58      4.77 o 
  -3  -3   9      208.57      208.80      4.60 o 
  -2  -3   9     1404.21     1411.14     15.29 o 
  -1  -3   9       15.30       16.51      1.42 o 
   0  -3   9       60.29       57.41      2.73 o 
   1  -3   9       41.71       39.71      3.62 o 
   2  -3   9      186.03      197.69      7.79 o 
   3  -3   9       14.83       19.41      4.42 o 
   4  -3   9       72.53       81.77      9.51 o 
   5  -3   9       44.47       43.51      7.38 o 
   6  -3   9       59.24       55.57      8.95 o 
  -9  -2   9       17.50       16.53      5.10 o 
  -8  -2   9        0.53        2.31      2.27 o 
  -7  -2   9       26.32       31.33      6.06 o 
  -6  -2   9       74.46       84.83      9.30 o 
  -5  -2   9      588.24      635.70     24.30 o 
  -4  -2   9      267.08      261.67      7.12 o 
  -3  -2   9       91.85       74.97      3.51 o 
  -2  -2   9       19.89       18.02      1.73 o 
  -1  -2   9      428.07      434.95      8.01 o 
   0  -2   9       75.00       78.69      3.45 o 
   1  -2   9      227.78      221.26     11.61 o 
   2  -2   9      231.15      223.46      7.97 o 
   3  -2   9       55.26       52.77      7.19 o 
   4  -2   9      160.21      162.96     13.39 o 
   5  -2   9        8.90        9.23      4.07 o 
   6  -2   9       96.89      107.36     12.25 o 
  -9  -1   9       47.22       55.97      8.58 o 
  -8  -1   9       23.40       15.69      4.69 o 
  -7  -1   9       69.77       70.07      8.81 o 
  -6  -1   9       38.84       39.87      6.63 o 
  -5  -1   9       29.30       35.34      4.04 o 
  -4  -1   9        5.06        5.25      1.34 o 
  -3  -1   9      200.33      192.22      8.17 o 
  -2  -1   9       34.28       25.70      2.87 o 
  -1  -1   9       63.09       51.55      3.06 o 
   0  -1   9       50.67       45.04      1.94 o 
   1  -1   9      165.37      166.89      4.58 o 
   2  -1   9       32.66       27.79      2.84 o 
   3  -1   9       10.63       11.51      3.64 o 
   4  -1   9       18.10       12.10      4.30 o 
   5  -1   9       47.23       48.29      8.15 o 
   6  -1   9       49.25       52.47      8.94 o 
  -9   0   9        0.00        1.12      3.05 o 
  -8   0   9       24.75       26.30      5.93 o 
  -7   0   9       50.42       34.01      6.29 o 
  -6   0   9      137.28      134.22     11.71 o 
  -5   0   9      176.07      172.01      7.44 o 
  -4   0   9       77.12       77.74      4.89 o 
  -3   0   9      424.48      437.72     11.92 o 
  -2   0   9        0.26       -0.76      1.21 o 
  -1   0   9      129.76      127.42      5.02 o 
   0   0   9        0.05        0.48      0.60 o 
   1   0   9      178.56      180.72      5.45 o 
   2   0   9       44.36       34.09      5.83 o 
   3   0   9       31.15       34.30      6.56 o 
   4   0   9        0.60        4.76      4.19 o 
   5   0   9      146.70      126.30     13.08 o 
  -9   1   9        2.58        1.09      2.06 o 
  -8   1   9       50.99       63.55      8.93 o 
  -7   1   9       14.37       13.33      4.05 o 
  -6   1   9       26.33       25.16      4.44 o 
  -5   1   9       13.33       16.20      2.45 o 
  -4   1   9       10.19       13.01      2.28 o 
  -3   1   9       10.51        7.27      1.69 o 
  -2   1   9      357.31      376.01      9.34 o 
  -1   1   9       10.56       11.58      1.69 o 
   0   1   9      252.22      264.33      7.53 o 
   1   1   9        1.39        2.01      1.27 o 
   2   1   9       30.43       28.43      5.90 o 
   3   1   9       30.75       31.04      6.05 o 
   4   1   9       12.04        6.96      3.20 o 
   5   1   9        0.08       -2.68      2.68 o 
  -9   2   9        3.88       -1.07      2.39 o 
  -8   2   9       79.01       68.08      9.37 o 
  -7   2   9        8.15        3.84      3.02 o 
  -6   2   9       12.60       16.82      2.65 o 
  -5   2   9       26.21       24.71      3.26 o 
  -4   2   9       14.27       16.34      2.66 o 
  -3   2   9        3.58        3.66      1.18 o 
  -2   2   9       71.35       64.89      4.14 o 
  -1   2   9       24.73       22.06      2.46 o 
   0   2   9      108.50      112.79      5.27 o 
   1   2   9        0.30       -0.74      2.21 o 
   2   2   9       28.37       24.38      5.61 o 
   3   2   9        9.42        6.39      3.43 o 
   4   2   9       17.98       26.77      6.22 o 
  -9   3   9        8.43       13.01      4.69 o 
  -8   3   9       20.71       13.74      4.62 o 
  -7   3   9      107.11      102.11     11.81 o 
  -6   3   9        3.94        4.83      1.94 o 
  -5   3   9       76.03       67.04      5.62 o 
  -4   3   9       46.06       52.80      4.84 o 
  -3   3   9        8.16        6.23      2.12 o 
  -2   3   9      139.92      137.72      7.70 o 
  -1   3   9      194.23      194.74      7.52 o 
   0   3   9        4.30        7.90      1.71 o 
   1   3   9      103.95      101.30     11.00 o 
   2   3   9        0.64       -2.70      2.70 o 
   3   3   9       24.62       41.37      7.88 o 
  -8   4   9        1.15        0.87      2.37 o 
  -7   4   9       23.18       26.25      6.58 o 
  -6   4   9       17.03       21.62      4.52 o 
  -5   4   9        4.75        8.04      2.47 o 
  -4   4   9       51.81       43.01      6.46 o 
  -3   4   9       25.89       19.62      3.48 o 
  -2   4   9       15.01       10.66      2.36 o 
  -1   4   9       38.84       44.28      4.78 o 
   0   4   9       75.12       64.72      5.84 o 
   1   4   9       26.75       23.58      6.09 o 
   2   4   9        7.85        8.98      3.92 o 
  -8   5   9        7.13        7.96      2.44 o 
  -7   5   9        2.95        1.70      1.51 o 
  -6   5   9       41.50       37.96      4.68 o 
  -5   5   9       18.33       25.95      3.92 o 
  -4   5   9       11.99       12.25      2.70 o 
  -3   5   9        0.27       -2.84      2.84 o 
  -2   5   9        3.82        3.97      1.69 o 
  -1   5   9       33.09       40.86      4.96 o 
   0   5   9        0.01        1.87      4.04 o 
   1   5   9       42.00       52.35      9.12 o 
  -6   6   9        0.26       -2.29      2.29 o 
  -5   6   9        1.20       -0.65      5.34 o 
  -4   6   9        1.07       -0.37      1.93 o 
  -3   6   9        0.18        2.47      1.66 o 
  -2   6   9        0.15       -0.22      1.41 o 
  -1   6   9        1.49       -0.43      1.63 o 
  -2 -11  10        1.17       -1.83      2.48 o 
  -1 -11  10        2.74        4.93      2.26 o 
   0 -11  10       14.49       13.19      2.97 o 
   1 -11  10        5.97       13.15      4.93 o 
   2 -11  10        4.21        3.37      2.95 o 
   3 -11  10        9.37        6.47      4.15 o 
  -4 -10  10       58.90       56.10      9.11 o 
  -3 -10  10       15.28       13.01      4.50 o 
  -2 -10  10        1.70        5.38      3.41 o 
  -1 -10  10        1.14        1.65      1.39 o 
   0 -10  10       55.45       58.09      4.43 o 
   1 -10  10       32.64       38.67      6.92 o 
   2 -10  10       54.90       58.14      8.93 o 
   3 -10  10       29.89       31.10      7.45 o 
   4 -10  10       53.63       47.61      9.12 o 
  -5  -9  10       86.71       92.77     11.42 o 
  -4  -9  10       16.98       10.15      3.75 o 
  -3  -9  10       17.38       13.68      4.13 o 
  -2  -9  10       33.13       35.39      6.73 o 
  -1  -9  10       80.65       70.65      9.06 o 
   0  -9  10      125.17      127.38     11.08 o 
   1  -9  10        0.01       -1.56      2.64 o 
   2  -9  10       75.24       73.47      9.62 o 
   3  -9  10       12.60        6.54      3.17 o 
   4  -9  10        8.84        5.81      3.29 o 
   5  -9  10        0.44        7.60      4.69 o 
  -6  -8  10        2.40        6.68      4.56 o 
  -5  -8  10        9.96       16.08      3.16 o 
  -4  -8  10       39.82       39.32      5.03 o 
  -3  -8  10       55.69       67.33      8.62 o 
  -2  -8  10        7.39        2.22      2.07 o 
  -1  -8  10        4.97        2.42      1.30 o 
   0  -8  10        9.92        7.37      2.61 o 
   1  -8  10       58.18       64.06      8.27 o 
   2  -8  10        0.82       -2.87      2.87 o 
   3  -8  10      172.82      169.14     14.73 o 
   4  -8  10       15.70       17.97      5.10 o 
   5  -8  10        4.66       -1.08      2.85 o 
  -7  -7  10       11.90       17.36      3.80 o 
  -6  -7  10        0.60       -1.07      1.83 o 
  -5  -7  10       78.05       93.15      7.51 o 
  -4  -7  10       17.54       19.31      3.58 o 
  -3  -7  10       11.51        8.31      2.27 o 
  -2  -7  10        0.09       -1.12      1.12 o 
  -1  -7  10        8.43       15.84      2.29 o 
   0  -7  10        8.29        8.62      3.12 o 
   1  -7  10      206.58      210.47     14.15 o 
   2  -7  10        0.00       -2.81      2.81 o 
   3  -7  10      134.32      103.40     11.25 o 
   4  -7  10        9.04       11.83      4.72 o 
   5  -7  10        9.29       13.06      4.80 o 
   6  -7  10        2.17        4.56      3.54 o 
  -7  -6  10        8.67        6.50      2.28 o 
  -6  -6  10      111.01       81.43      7.16 o 
  -5  -6  10        6.66        6.12      2.24 o 
  -4  -6  10       79.15       79.03      6.29 o 
  -3  -6  10        5.05        5.09      1.90 o 
  -2  -6  10      159.69      160.48      6.19 o 
  -1  -6  10       53.11       47.29      3.55 o 
   0  -6  10        1.44        0.32      1.40 o 
   2  -6  10      440.03      457.47     20.68 o 
   3  -6  10       77.30       85.53      9.65 o 
   4  -6  10      126.87      129.79     12.52 o 
   5  -6  10       13.92       10.33      4.65 o 
   6  -6  10        4.63        5.60      2.73 o 
  -8  -5  10        0.46        2.46      3.22 o 
  -7  -5  10       17.69       19.93      5.56 o 
  -6  -5  10       75.14       76.78     11.29 o 
  -5  -5  10        1.38        1.60      1.29 o 
  -4  -5  10       43.85       49.13      4.72 o 
  -3  -5  10       66.48       65.43      4.24 o 
  -2  -5  10       27.99       26.51      3.28 o 
  -1  -5  10       43.46       31.32      2.70 o 
   0  -5  10       38.31       47.37      6.14 o 
   1  -5  10       56.72       68.42      6.36 o 
   2  -5  10       47.81       49.05      6.79 o 
   3  -5  10       94.73       87.07      9.49 o 
   4  -5  10        0.04        0.23      2.15 o 
   5  -5  10        7.56        6.79      3.42 o 
   6  -5  10        3.29       -2.43      3.66 o 
  -8  -4  10       34.05       39.60      7.73 o 
  -7  -4  10        0.05       -1.63      2.51 o 
  -6  -4  10       15.08       16.58      4.75 o 
  -5  -4  10       42.59       43.99      4.69 o 
  -4  -4  10       28.70       21.76      3.12 o 
  -3  -4  10      188.08      181.78     10.72 o 
  -2  -4  10      199.60      183.50      6.00 o 
  -1  -4  10       92.57       86.89      4.24 o 
   0  -4  10      275.93      269.79      9.68 o 
   1  -4  10       16.24       18.06      2.65 o 
   2  -4  10       19.97       19.02      4.59 o 
   3  -4  10       23.55       22.82      4.99 o 
   4  -4  10        8.24        6.32      3.21 o 
   5  -4  10        9.37       13.76      4.68 o 
   6  -4  10        1.80        2.66      2.63 o 
  -9  -3  10        5.96       12.57      5.23 o 
  -8  -3  10       30.50       42.25      7.40 o 
  -7  -3  10        8.06       11.00      3.97 o 
  -6  -3  10       48.30       50.22      7.62 o 
  -5  -3  10       97.79       86.76      9.43 o 
  -4  -3  10      595.71      603.95     15.27 o 
  -3  -3  10       54.56       55.95      3.57 o 
  -2  -3  10       11.84       11.74      1.53 o 
  -1  -3  10        7.72        8.90      1.88 o 
   0  -3  10       27.44       25.73      2.24 o 
   1  -3  10        8.04        6.02      1.56 o 
   2  -3  10       75.07       80.68      5.23 o 
   3  -3  10       28.63       20.32      4.99 o 
   4  -3  10       80.25       86.77     10.32 o 
   5  -3  10        2.75        5.20      3.36 o 
  -9  -2  10       37.07       39.48      7.58 o 
  -8  -2  10       50.31       49.64      8.25 o 
  -7  -2  10       24.81       30.84      6.15 o 
  -6  -2  10        4.52        5.19      2.74 o 
  -5  -2  10      480.89      503.99     22.59 o 
  -4  -2  10      267.17      257.33      8.07 o 
  -3  -2  10      214.59      217.35      8.49 o 
  -2  -2  10      216.15      219.29      6.15 o 
  -1  -2  10       26.17       24.08      1.95 o 
   0  -2  10       16.00       13.78      1.21 o 
   1  -2  10      226.27      221.84      8.66 o 
   2  -2  10        2.98        2.39      1.96 o 
   3  -2  10      223.27      235.66     16.03 o 
   4  -2  10        0.02       -3.43      3.43 o 
   5  -2  10       51.54       51.31      8.38 o 
  -9  -1  10        3.08        2.41      2.45 o 
  -8  -1  10        0.29        0.30      2.57 o 
  -7  -1  10        0.13        0.41      2.94 o 
  -6  -1  10        0.10       -1.35      1.99 o 
  -5  -1  10        1.65       -1.06      2.43 o 
  -4  -1  10       38.55       34.31      3.79 o 
  -3  -1  10      107.74      105.68      5.93 o 
  -2  -1  10      273.10      299.14     10.19 o 
  -1  -1  10       20.30       11.27      2.30 o 
   0  -1  10      167.08      162.86      5.37 o 
   1  -1  10       11.23        9.61      1.99 o 
   2  -1  10        4.42        1.88      2.19 o 
   3  -1  10       47.33       52.40      7.87 o 
   4  -1  10       73.08       82.61     10.47 o 
   5  -1  10       56.30       70.84     10.14 o 
  -9   0  10        1.93       -3.30      3.70 o 
  -8   0  10        1.41        1.35      2.87 o 
  -7   0  10       48.30       40.05      7.29 o 
  -6   0  10       77.83       89.50     10.16 o 
  -5   0  10       30.18       23.01      2.81 o 
  -4   0  10      400.95      415.98     12.11 o 
  -3   0  10       41.83       47.09      4.25 o 
  -2   0  10      120.21      128.95      7.03 o 
  -1   0  10        0.02        0.58      1.08 o 
   0   0  10       84.40       88.64      5.83 o 
   1   0  10        0.62        0.82      1.34 o 
   2   0  10      168.65      151.04     12.81 o 
   3   0  10       45.97       40.83      6.99 o 
   4   0  10       75.09       74.26     10.11 o 
  -9   1  10       20.11       25.69      6.35 o 
  -8   1  10        2.36       -1.75      1.99 o 
  -7   1  10       11.06        9.53      3.99 o 
  -6   1  10       45.12       36.66      6.59 o 
  -5   1  10       14.80       16.23      3.97 o 
  -4   1  10        6.58        6.74      1.74 o 
  -3   1  10      184.44      208.54     13.95 o 
  -2   1  10        8.58        5.38      1.32 o 
  -1   1  10       33.02       33.85      2.95 o 
   0   1  10        7.02        8.53      2.09 o 
   1   1  10        3.10        1.01      1.88 o 
   2   1  10       77.28       58.74      8.37 o 
   3   1  10       10.57        3.39      3.45 o 
   4   1  10       76.67       87.27     11.34 o 
  -9   2  10        0.23        4.00      3.89 o 
  -8   2  10       19.23       24.39      6.20 o 
  -7   2  10       36.54       35.76      7.34 o 
  -6   2  10        0.01        2.42      3.00 o 
  -5   2  10       90.48      104.50      8.99 o 
  -4   2  10      103.05       99.35      6.72 o 
  -3   2  10      188.08      200.33      7.68 o 
  -2   2  10      127.82      135.31      6.23 o 
  -1   2  10       20.29       15.98      2.19 o 
   0   2  10       10.76        8.77      2.16 o 
   1   2  10        0.08       -0.41      1.93 o 
   2   2  10       52.71       43.80      7.71 o 
   3   2  10       38.34       43.74      7.78 o 
  -8   3  10       12.42        4.09      3.23 o 
  -7   3  10       43.67       55.58      8.93 o 
  -6   3  10       14.30       13.38      2.84 o 
  -5   3  10       82.55       87.70      5.56 o 
  -4   3  10        0.09        1.00      1.55 o 
  -3   3  10        1.73        0.18      1.14 o 
  -2   3  10        1.59        1.16      1.08 o 
  -1   3  10       12.31        6.89      1.67 o 
   0   3  10       15.29       19.81      5.53 o 
   1   3  10       63.13       81.19     10.32 o 
   2   3  10        1.94        0.46      2.29 o 
  -7   4  10        0.42       -0.85      3.13 o 
  -6   4  10        7.72        5.29      1.68 o 
  -5   4  10        1.25        0.48      1.18 o 
  -4   4  10       15.71       19.27      2.74 o 
  -3   4  10        7.71        6.95      2.23 o 
  -2   4  10      128.07      128.02      6.79 o 
  -1   4  10       12.72       15.83      2.49 o 
   0   4  10        0.24       -3.42      3.42 o 
   1   4  10       13.75       19.42      5.35 o 
  -6   5  10       18.77       23.92      4.91 o 
  -5   5  10        6.67        6.39      2.40 o 
  -4   5  10       32.29       42.25      5.14 o 
  -3   5  10       12.06        8.16      2.16 o 
  -2   5  10        4.61        6.36      2.33 o 
  -1   5  10        9.23        7.52      3.16 o 
  -1 -11  11       32.30       39.77      7.76 o 
   0 -11  11       18.19       12.87      4.39 o 
   1 -11  11       14.36       21.72      5.98 o 
  -3 -10  11        4.49        1.43      2.67 o 
  -2 -10  11        8.17        6.54      3.05 o 
  -1 -10  11       18.04       16.54      4.92 o 
   0 -10  11        5.43        9.63      3.78 o 
   1 -10  11       30.97       30.21      6.47 o 
   2 -10  11       68.79       88.75     11.50 o 
   3 -10  11       27.56       17.30      5.49 o 
  -5  -9  11        4.69        3.14      3.47 o 
  -4  -9  11        7.82        7.01      3.78 o 
  -3  -9  11       49.85       52.75      8.19 o 
  -2  -9  11        0.97        0.26      2.90 o 
  -1  -9  11       75.54       67.70      8.81 o 
   0  -9  11       48.77       50.82      6.14 o 
   1  -9  11        2.11        0.73      2.29 o 
   2  -9  11        1.22        1.22      3.11 o 
   3  -9  11       13.96       10.71      4.87 o 
   4  -9  11        0.21        1.75      2.56 o 
  -6  -8  11       53.83       75.72      7.54 o 
  -5  -8  11       10.83       12.24      3.29 o 
  -4  -8  11        0.27        2.60      1.93 o 
  -3  -8  11      137.48      135.89      8.88 o 
  -2  -8  11        1.12        4.15      2.76 o 
  -1  -8  11        9.40        2.75      1.68 o 
   0  -8  11        3.68        0.27      1.94 o 
   1  -8  11        3.22       -2.82      2.82 o 
   2  -8  11       45.15       32.99      6.61 o 
   3  -8  11      155.20      185.70     16.52 o 
   4  -8  11        0.29        3.45      3.04 o 
  -6  -7  11        0.61        2.68      2.25 o 
  -5  -7  11        0.31        0.25      1.72 o 
  -4  -7  11        4.31        3.15      2.10 o 
  -3  -7  11        9.20        7.66      2.33 o 
  -2  -7  11       15.24       16.81      3.07 o 
  -1  -7  11        3.26        0.17      1.77 o 
   0  -7  11       79.14       75.67      8.38 o 
   1  -7  11        1.91        3.13      2.69 o 
   2  -7  11        3.49        3.03      3.04 o 
   3  -7  11       15.44       17.93      5.34 o 
   4  -7  11        6.21        8.82      3.88 o 
   5  -7  11        0.41        3.54      3.38 o 
  -7  -6  11       14.86       11.07      4.69 o 
  -6  -6  11       44.97       61.53      6.34 o 
  -5  -6  11       20.70       22.76      3.90 o 
  -4  -6  11       67.68       69.58      6.37 o 
  -3  -6  11       12.91       15.34      2.87 o 
  -2  -6  11       82.72       96.59      5.06 o 
  -1  -6  11       14.57        8.63      2.16 o 
   0  -6  11       59.64       70.98      8.11 o 
   1  -6  11       50.77       62.55      7.70 o 
   2  -6  11      208.44      237.12     15.50 o 
   3  -6  11       47.57       45.15      7.39 o 
   4  -6  11      103.14      109.17     11.89 o 
   5  -6  11        7.06        5.38      3.61 o 
  -8  -5  11       14.14       14.49      4.93 o 
  -7  -5  11      195.08      202.97     16.41 o 
  -6  -5  11        1.75        1.22      1.37 o 
  -5  -5  11       24.68       17.76      3.13 o 
  -4  -5  11        0.76        0.17      1.38 o 
  -3  -5  11        8.37        9.50      3.17 o 
  -2  -5  11      120.57      119.72      6.93 o 
  -1  -5  11       73.07       81.83      4.44 o 
   0  -5  11       39.65       41.07      3.25 o 
   1  -5  11      614.02      639.17     24.83 o 
   2  -5  11       87.79       92.79      9.73 o 
   3  -5  11       20.10       16.69      4.08 o 
   4  -5  11       11.91       10.73      4.39 o 
   5  -5  11       10.98       13.29      4.98 o 
  -8  -4  11       31.90       27.97      6.65 o 
  -7  -4  11       15.51       20.66      5.43 o 
  -6  -4  11      104.14      119.64     12.01 o 
  -5  -4  11       21.12       21.32      3.28 o 
  -4  -4  11        0.86       -1.96      6.44 o 
  -3  -4  11      120.86      110.27      4.74 o 
  -2  -4  11        9.52        6.81      1.96 o 
  -1  -4  11       73.64       77.16      4.13 o 
   0  -4  11       63.74       62.92      4.31 o 
   1  -4  11      101.17      104.42      6.55 o 
   2  -4  11        8.47        8.42      3.20 o 
   3  -4  11       30.79       26.29      5.74 o 
   4  -4  11        2.24        6.33      3.09 o 
   5  -4  11       25.99       34.71      7.39 o 
  -8  -3  11        0.99       -0.74      2.46 o 
  -7  -3  11        4.18        1.95      2.94 o 
  -6  -3  11      267.06      303.35     18.89 o 
  -5  -3  11       20.72       14.89      4.42 o 
  -4  -3  11      160.50      146.39      7.75 o 
  -3  -3  11      154.68      150.23      5.56 o 
  -2  -3  11      115.92      116.15      4.83 o 
  -1  -3  11       71.18       62.20      3.53 o 
   0  -3  11       47.70       51.59     12.58 o 
   1  -3  11        7.93        6.30      1.70 o 
   2  -3  11        0.86       -0.27      2.03 o 
   3  -3  11        1.75       -3.06      3.06 o 
   4  -3  11       18.02       14.43      4.99 o 
   5  -3  11       64.17       69.82     10.16 o 
  -8  -2  11       31.94       34.24      6.98 o 
  -7  -2  11        2.36       -4.29      4.29 o 
  -6  -2  11        1.40        2.71      2.34 o 
  -5  -2  11        1.03        2.80      2.93 o 
  -4  -2  11       16.28       17.42      4.44 o 
  -3  -2  11        6.62        4.73      1.64 o 
  -2  -2  11        4.53        4.79      1.67 o 
  -1  -2  11      110.90      113.62      6.61 o 
   0  -2  11      144.31      137.72      7.31 o 
   1  -2  11        0.04        1.12      1.07 o 
   2  -2  11       15.12       11.45      3.73 o 
   3  -2  11        9.96       16.30      4.84 o 
   4  -2  11        3.97        4.88      3.53 o 
  -8  -1  11       36.32       46.63      8.17 o 
  -7  -1  11        0.47       -0.51      2.61 o 
  -6  -1  11        0.15       -3.66      3.66 o 
  -5  -1  11        7.10        4.18      2.82 o 
  -4  -1  11       77.55       82.41      5.49 o 
  -3  -1  11        0.79        0.20      2.05 o 
  -2  -1  11      385.57      405.35     12.66 o 
  -1  -1  11       16.86       16.77      2.80 o 
   0  -1  11      107.91      118.17      6.90 o 
   1  -1  11        2.47        5.49      2.38 o 
   2  -1  11       48.01       46.38      7.56 o 
   3  -1  11       10.30       11.80      4.41 o 
   4  -1  11        6.20        5.19      3.62 o 
  -8   0  11        0.04        0.46      3.22 o 
  -7   0  11        3.98        8.01      3.42 o 
  -6   0  11        0.52       -3.32      3.32 o 
  -5   0  11      119.32      125.95     12.07 o 
  -4   0  11      157.02      182.29      8.57 o 
  -3   0  11       51.05       54.18     12.42 o 
  -2   0  11        0.77       -0.01      1.27 o 
  -1   0  11      102.43       93.40      6.40 o 
   0   0  11        6.57        9.01      2.22 o 
   1   0  11       29.97       44.30      7.16 o 
   2   0  11        3.32        7.96      3.46 o 
   3   0  11       55.92       51.51      8.59 o 
  -8   1  11       27.56       32.81      7.18 o 
  -7   1  11       15.18        9.20      3.78 o 
  -6   1  11        0.02        0.69      1.89 o 
  -5   1  11       15.27        7.68      2.02 o 
  -4   1  11       18.99       20.04      5.09 o 
  -3   1  11       70.05       62.71      4.41 o 
  -2   1  11       11.04        8.11      1.57 o 
  -1   1  11       63.54       67.11      5.80 o 
   0   1  11       10.82        7.99      2.07 o 
   1   1  11       44.55       42.10      7.30 o 
   2   1  11       27.29       29.24      6.48 o 
  -8   2  11        8.95       14.21      5.24 o 
  -7   2  11       23.16       18.28      5.60 o 
  -6   2  11        4.33        2.58      3.41 o 
  -5   2  11        6.31        7.00      3.85 o 
  -4   2  11      290.77      304.61     10.01 o 
  -3   2  11       95.37      104.24      5.83 o 
  -2   2  11        2.57        4.36      1.45 o 
  -1   2  11       52.65       53.96      5.82 o 
   0   2  11        7.94        8.67      3.70 o 
   1   2  11       79.41       88.90     10.88 o 
   2   2  11       11.70       13.85      4.81 o 
  -7   3  11        1.46        4.03      3.36 o 
  -6   3  11       19.53       19.17      5.57 o 
  -5   3  11       11.68       10.57      2.09 o 
  -4   3  11        0.10        2.63      2.32 o 
  -3   3  11        4.49        2.59      1.87 o 
  -2   3  11        3.96       10.24      2.06 o 
  -1   3  11       22.42       22.97      4.01 o 
   0   3  11       49.36       58.89      9.10 o 
  -6   4  11       25.04       24.92      4.45 o 
  -5   4  11        0.95        0.84      1.56 o 
  -4   4  11        0.14        2.75      1.60 o 
  -3   4  11       17.41       15.51      3.14 o 
  -2   4  11       72.52       73.44      6.80 o 
  -1   4  11        8.50        9.62      4.25 o 
  -2 -10  12       10.60        7.08      3.25 o 
  -1 -10  12       22.32       17.74      5.10 o 
   0 -10  12        0.79       -0.82      2.14 o 
   1 -10  12      104.83      110.76     11.99 o 
   2 -10  12       23.60       25.80      6.57 o 
  -4  -9  12        1.70        3.10      2.43 o 
  -3  -9  12        1.21        6.13      3.20 o 
  -2  -9  12       44.40       53.88      8.08 o 
  -1  -9  12       68.87       75.94      9.57 o 
   0  -9  12        3.59        3.88      2.62 o 
   1  -9  12       71.24       90.93     10.75 o 
   2  -9  12        5.85        5.41      3.14 o 
   3  -9  12       10.45        2.06      2.68 o 
  -5  -8  12       44.77       54.47      6.20 o 
  -4  -8  12      154.01      166.49     10.39 o 
  -3  -8  12       18.51       18.65      3.58 o 
  -2  -8  12        0.06        2.27      1.73 o 
  -1  -8  12        2.61        3.79      2.25 o 
   0  -8  12        2.18        1.09      1.22 o 
   1  -8  12        1.39       -0.99      2.08 o 
   2  -8  12       98.87       98.92     11.48 o 
   3  -8  12       19.81        6.83      3.75 o 
  -6  -7  12        4.18        2.75      2.36 o 
  -5  -7  12       32.34       38.15      5.15 o 
  -4  -7  12       17.84       18.32      3.49 o 
  -3  -7  12        0.95        1.89      1.70 o 
  -2  -7  12       59.54       50.74      5.20 o 
  -1  -7  12       86.36       82.43      5.14 o 
   0  -7  12      230.60      218.46     10.28 o 
   1  -7  12        0.75        3.70      3.10 o 
   2  -7  12       26.40       27.04      6.18 o 
   3  -7  12        3.59        5.05      3.43 o 
   4  -7  12       13.11       11.96      5.09 o 
  -7  -6  12        1.86       -1.30      2.40 o 
  -6  -6  12       11.35       13.11      3.43 o 
  -5  -6  12       37.37       36.45      4.74 o 
  -4  -6  12       35.12       30.33      4.20 o 
  -3  -6  12      134.26      145.61      8.54 o 
  -2  -6  12        0.03        0.64      2.94 o 
  -1  -6  12       60.19       47.37      7.75 o 
   0  -6  12       32.87       42.27      4.18 o 
   1  -6  12       36.23       34.80      6.01 o 
   2  -6  12        0.04        0.30      2.72 o 
   3  -6  12      100.56      105.83     11.73 o 
   4  -6  12        3.73        2.06      2.66 o 
  -7  -5  12       10.05        2.48      2.95 o 
  -6  -5  12        6.58        8.47      3.63 o 
  -5  -5  12       40.02       44.13      5.04 o 
  -4  -5  12        0.97        0.64      1.32 o 
  -3  -5  12       72.42       65.70      5.48 o 
  -2  -5  12        0.00        0.10      1.28 o 
  -1  -5  12       16.02       14.34      2.48 o 
   0  -5  12       73.57       71.60      5.88 o 
   1  -5  12        3.03        6.66      2.03 o 
   2  -5  12        2.37        4.18      2.91 o 
   3  -5  12      226.56      203.45     16.02 o 
   4  -5  12        9.50        9.66      4.13 o 
  -7  -4  12        2.27        8.85      4.81 o 
  -6  -4  12        0.39        1.56      2.42 o 
  -5  -4  12        1.42       -1.45      1.74 o 
  -4  -4  12      163.95      173.30      8.91 o 
  -3  -4  12       14.86       15.24      2.56 o 
  -2  -4  12       33.96       38.36      3.05 o 
  -1  -4  12       10.91        8.52      2.07 o 
   0  -4  12       14.93       13.54      2.46 o 
   1  -4  12      146.92      147.47      8.04 o 
   2  -4  12       51.83       51.94      7.79 o 
   3  -4  12       21.13       29.41      6.69 o 
   4  -4  12      176.82      209.36     17.06 o 
  -8  -3  12        9.32        7.83      4.48 o 
  -7  -3  12        7.97       11.84      4.21 o 
  -6  -3  12       29.52       26.95      6.39 o 
  -5  -3  12        0.00        3.70      2.88 o 
  -4  -3  12      206.86      206.69     15.08 o 
  -3  -3  12       42.65       42.56      6.87 o 
  -2  -3  12      154.81      154.24      7.86 o 
  -1  -3  12        2.47        2.05      1.33 o 
   0  -3  12        0.06        0.57      1.18 o 
   1  -3  12        0.11       -1.36      2.32 o 
   2  -3  12       74.80       77.58      9.55 o 
   3  -3  12       83.58       77.90     10.28 o 
  -8  -2  12        3.29        8.50      4.93 o 
  -7  -2  12        4.50       -1.29      2.30 o 
  -6  -2  12      111.37      115.79     12.36 o 
  -5  -2  12       83.67       83.34     10.19 o 
  -4  -2  12       98.14       87.01      9.87 o 
  -3  -2  12      154.48      157.44      7.94 o 
  -2  -2  12        0.64        1.49      2.08 o 
  -1  -2  12       13.77       14.28      2.67 o 
   0  -2  12        0.32        0.10      1.50 o 
   1  -2  12        1.96        1.31      2.45 o 
   2  -2  12       44.70       56.38      8.32 o 
   3  -2  12       84.78      110.66     12.28 o 
  -8  -1  12       21.99       23.28      6.69 o 
  -7  -1  12        1.72        1.16      2.65 o 
  -6  -1  12        3.97        1.31      1.96 o 
  -5  -1  12        0.01       -1.74      2.76 o 
  -4  -1  12      306.68      348.27     19.66 o 
  -3  -1  12        6.95        5.78      1.86 o 
  -2  -1  12       13.39       14.70      2.73 o 
  -1  -1  12      148.18      162.68      8.86 o 
   0  -1  12       18.01       16.20      2.85 o 
   1  -1  12        9.10       10.55      4.20 o 
   2  -1  12       54.05       59.40      8.82 o 
   3  -1  12        1.28       -3.33      3.33 o 
  -8   0  12       10.64       19.49      6.17 o 
  -7   0  12        9.21       15.70      5.06 o 
  -6   0  12        0.94       -0.67      2.93 o 
  -5   0  12      131.94      154.12     13.85 o 
  -4   0  12        0.00       -1.56      1.56 o 
  -3   0  12        1.12        1.27      1.44 o 
  -2   0  12       26.41       30.27      3.95 o 
  -1   0  12        7.31       14.20      2.81 o 
   0   0  12        3.24        8.80      3.91 o 
   1   0  12       56.61       78.15      9.89 o 
   2   0  12        1.58        2.76      2.50 o 
  -7   1  12        1.38        2.88      2.56 o 
  -6   1  12        1.91       -0.66      2.18 o 
  -5   1  12       62.84       62.48      8.96 o 
  -4   1  12       56.68       40.70      4.63 o 
  -3   1  12       17.49       16.07      3.03 o 
  -2   1  12       30.25       35.56      4.45 o 
  -1   1  12        2.45        1.92      1.50 o 
   0   1  12        0.30        3.99      2.82 o 
   1   1  12        0.01       -0.98      2.84 o 
  -7   2  12       17.00       16.59      5.65 o 
  -6   2  12       13.31       13.35      5.05 o 
  -5   2  12       56.45       51.41      5.70 o 
  -4   2  12       47.50       48.86      4.29 o 
  -3   2  12        1.11       -0.56      1.93 o 
  -2   2  12       36.30       33.77      4.56 o 
  -1   2  12        2.93        6.67      3.62 o 
   0   2  12       15.69       14.85      4.84 o 
  -5   3  12       15.23       16.02      3.58 o 
  -4   3  12       15.60       14.27      2.47 o 
  -3   3  12       10.51       15.43      3.23 o 
  -2   3  12       19.56       21.46      3.91 o 
  -3  -9  13       38.46       26.56      6.07 o 
  -2  -9  13      112.04      139.42     12.95 o 
  -1  -9  13        8.34        8.00      3.69 o 
   0  -9  13       38.13       42.31      7.02 o 
   1  -9  13       12.51       15.54      5.21 o 
  -4  -8  13       13.70       18.77      3.59 o 
  -3  -8  13        4.77        4.81      5.07 o 
  -2  -8  13        5.44        2.93      2.31 o 
  -1  -8  13       24.89       30.16      5.59 o 
   0  -8  13       12.41        9.97      2.49 o 
   1  -8  13       66.52       60.40      8.74 o 
   2  -8  13       28.18       32.17      7.03 o 
  -5  -7  13        6.18       12.96      3.14 o 
  -4  -7  13        4.28        5.38      2.18 o 
  -3  -7  13       14.65       17.00      3.20 o 
  -2  -7  13        4.58        3.86      1.74 o 
  -1  -7  13      188.02      211.38     10.47 o 
   0  -7  13        6.09        1.82      1.23 o 
   1  -7  13       55.51       46.86      8.02 o 
   2  -7  13       24.03       33.59      7.37 o 
  -6  -6  13       62.95       76.04      7.30 o 
  -5  -6  13       26.92       29.38      4.43 o 
  -4  -6  13        2.35        3.46      1.86 o 
  -3  -6  13      145.49      144.13      9.25 o 
  -2  -6  13        0.52        1.37      3.10 o 
  -1  -6  13       48.09       53.49      5.05 o 
   0  -6  13       27.02       30.24      4.02 o 
   1  -6  13       15.69       16.07      4.70 o 
   2  -6  13       34.71       27.15      6.07 o 
   3  -6  13       34.04       41.12      8.01 o 
  -6  -5  13       10.31       12.54      4.81 o 
  -5  -5  13        9.29        7.92      7.86 o 
  -4  -5  13        3.94        7.39      3.51 o 
  -3  -5  13        0.43        1.86      1.34 o 
  -2  -5  13       85.18       74.22      9.25 o 
  -1  -5  13        4.44        6.76      2.08 o 
   0  -5  13        5.04        2.81      1.54 o 
   1  -5  13        1.99       -1.42      2.82 o 
   2  -5  13        0.74        2.62      2.99 o 
   3  -5  13       12.27       14.04      4.73 o 
  -7  -4  13        0.00        2.37      3.31 o 
  -6  -4  13        0.04        0.98      2.81 o 
  -5  -4  13       34.23       39.02      7.08 o 
  -4  -4  13       28.49       36.81      6.75 o 
  -3  -4  13       35.48       42.94      7.17 o 
  -2  -4  13       49.11       53.39      7.50 o 
  -1  -4  13        2.38        3.92      2.38 o 
   0  -4  13       39.77       43.51      4.57 o 
   1  -4  13       12.59       17.19      4.50 o 
   2  -4  13       65.69       65.34      9.18 o 
   3  -4  13        6.28       -3.12      3.89 o 
  -7  -3  13       17.63       33.22      7.17 o 
  -6  -3  13        3.45        7.48      3.67 o 
  -5  -3  13        1.90        2.42      2.78 o 
  -4  -3  13        1.51        5.66      3.86 o 
  -3  -3  13        3.29        4.44      2.93 o 
  -2  -3  13       24.26       20.26      3.20 o 
  -1  -3  13       40.51       45.22      4.68 o 
   0  -3  13       10.56        9.01      2.59 o 
   1  -3  13       35.29       46.06      7.48 o 
   2  -3  13        5.47        7.25      4.04 o 
  -7  -2  13        4.99        4.00      3.43 o 
  -6  -2  13       31.32       35.31      7.20 o 
  -5  -2  13      100.77       95.90     11.23 o 
  -4  -2  13       45.81       46.41      7.65 o 
  -3  -2  13       55.54       63.39      8.60 o 
  -2  -2  13       14.09       13.42      2.99 o 
  -1  -2  13        1.67        2.06      1.38 o 
   0  -2  13        0.02        0.76      2.21 o 
   1  -2  13       87.54       85.38     10.30 o 
   2  -2  13       17.98       16.96      5.47 o 
  -7  -1  13        2.41        1.65      2.76 o 
  -6  -1  13       51.18       60.59      9.27 o 
  -5  -1  13        5.28        6.10      3.15 o 
  -4  -1  13       13.69       10.66      4.16 o 
  -3  -1  13        0.91       -1.58      1.58 o 
  -2  -1  13        1.82        1.15      1.53 o 
  -1  -1  13        1.20        1.51      3.53 o 
   0  -1  13       22.30       26.55      6.02 o 
   1  -1  13       48.28       56.35      8.80 o 
  -6   0  13       21.38       18.73      5.39 o 
  -5   0  13       40.91       26.42      6.13 o 
  -4   0  13        0.03       -1.67      2.50 o 
  -3   0  13        0.02       -1.65      1.65 o 
  -2   0  13        0.37        0.73      1.14 o 
  -1   0  13       84.42       92.82     10.44 o 
   0   0  13       20.92       19.28      5.26 o 
  -6   1  13       37.23       39.00      7.95 o 
  -5   1  13        0.02        2.85      2.50 o 
  -4   1  13        2.85       -1.04      1.80 o 
  -3   1  13        8.55        3.33      2.40 o 
  -2   1  13       16.39       13.36      2.90 o 
  -1   1  13        1.33       -0.34      1.94 o 
  -4   2  13        6.67        1.73      2.58 o 
  -3   2  13        6.60        5.05      3.44 o 
  -3  -8  14       10.63       13.15      3.25 o 
  -2  -8  14        0.92        0.82      1.71 o 
  -1  -8  14        5.88        7.65      3.36 o 
  -4  -7  14        3.19        0.39      1.71 o 
  -3  -7  14        0.87       -1.64      1.64 o 
  -2  -7  14       14.84       13.59      4.43 o 
  -1  -7  14        3.34        4.83      3.03 o 
   0  -7  14       90.79       98.09     11.03 o 
   1  -7  14       50.15       60.15      9.42 o 
  -5  -6  14        8.51        1.82      2.71 o 
  -4  -6  14       70.62       80.04     10.62 o 
  -3  -6  14        6.23        7.50      4.19 o 
  -2  -6  14       68.98       65.42      9.08 o 
  -1  -6  14       20.63       21.01      5.24 o 
   0  -6  14        7.94       13.15      3.05 o 
   1  -6  14       34.56       32.37      6.54 o 
  -5  -5  14        7.03        9.11      4.02 o 
  -4  -5  14       33.60       42.20      7.67 o 
  -3  -5  14        0.09        1.97      2.60 o 
  -2  -5  14        4.01        7.88      3.23 o 
  -1  -5  14       55.70       52.16      7.85 o 
   0  -5  14      101.62      112.52      7.79 o 
   1  -5  14        6.60       10.16      3.80 o 
  -6  -4  14       19.84       32.77      7.24 o 
  -5  -4  14       16.90       19.07      5.44 o 
  -4  -4  14       14.24       19.81      5.84 o 
  -3  -4  14       90.26      100.58     11.00 o 
  -2  -4  14        0.12        2.21      2.57 o 
  -1  -4  14        0.62       -1.57      1.57 o 
   0  -4  14        1.93        0.71      1.79 o 
   1  -4  14        0.64       -1.32      2.42 o 
  -6  -3  14        7.05        8.10      4.04 o 
  -5  -3  14        5.42       11.25      4.30 o 
  -4  -3  14        4.12        6.46      3.48 o 
  -3  -3  14       53.71       45.47      7.39 o 
  -2  -3  14       30.06       38.28      6.61 o 
  -1  -3  14        0.14       -1.58      1.58 o 
   0  -3  14        0.01       -0.55      2.31 o 
   1  -3  14       17.27       22.30      5.44 o 
  -6  -2  14        1.06        5.55      3.30 o 
  -5  -2  14       35.25       33.07      7.20 o 
  -4  -2  14        7.73       15.72      4.89 o 
  -3  -2  14        1.32       -0.35      2.06 o 
  -2  -2  14       10.37       11.97      2.68 o 
  -1  -2  14        2.48        1.74      1.38 o 
   0  -2  14        0.05       -2.32      2.46 o 
  -5  -1  14       21.11       15.20      4.91 o 
  -4  -1  14       62.36       68.58      9.65 o 
  -3  -1  14       14.30       13.84      4.60 o 
  -2  -1  14       36.91       42.27      9.00 o 
  -1  -1  14        0.52        3.38      2.86 o 
  -4   0  14        4.38        4.99      3.45 o 
  -3   0  14      108.55      124.73     12.67 o 
  -3  -5  15        3.47        0.23      2.08 o 
  -2  -5  15        0.34       -3.91      3.91 o 
  -3  -4  15       25.24       33.73      6.72 o 
  -2  -4  15        8.78        5.47      3.39 o 
                                                 
